# Supplementary material for: High quality of SARS-CoV-2 molecular diagnostics in a diverse laboratory landscape through supported benchmark testing and External Quality Assessment
Source: Sci Rep. 2024 Jan 16;14:1378. doi: 10.1038/s41598-023-50912-9 (PMC10792020; doi:10.1038/s41598-023-50912-9)
Supplement: Supplementary file 1 — Supplementary Information 1. [file 41598_2023_50912_MOESM1_ESM.xlsx]

## Sheet: Sheet1
		Workflow details						Target genes					Obtained scores				1. No virus control (Cq-based data)									2. hCoV-NL63 (Cq-based data)									3. hCoV-229E (Cq-based data)									4. hCoV-OC43 (Cq-based data)
LEQA#	Workflow id #	RNA extraction kit used	RNA extraction equipment used	PCR/NAAT kit used	In-house primers and probes used	In-house enzymes used	PCR/NAAT equipment used	Target gene 1	Target gene 2	Target gene 3	Target gene 4	Total number of target genes	Score for LEQA1	Score for LEQA2	Score for LEQA3	Scores LEQA1-3	Result target gene 1	Result target gene 2	Result target gene 3	Result target gene 4	Overall conclusion	Ct value target gene 1	Ct value target gene 2	Ct value target gene 3	Ct value target gene 4	Result target gene 1	Result target gene 2	Result target gene 3	Result target gene 4	Overall conclusion	Ct value target gene 1	Ct value target gene 2	Ct value target gene 3	Ct value target gene 4	Result target gene 1	Result target gene 2	Result target gene 3	Result target gene 4	Overall conclusion	Ct value target gene 1	Ct value target gene 2	Ct value target gene 3	Ct value target gene 4	Result target gene 1	Result target gene 2	Result target gene 3	Result target gene 4	Overall conclusion	Ct value target gene 1
1	1	Roche, MagNA Pure LC Total Nucleic Acid Isolation Kit	Roche, MagNA Pure LC 2.0	TIB-MolBiol, SARS-CoV-2			Roche, Lightcycler 480 II	E-gene Sarbeco specific	Not applicable	Not applicable	Not applicable	1	8			8	Negative				Negative					Negative				Negative					Negative				Negative					Negative				Negative
1	2	Qiagen, QIAsymphony DSP Virus/Pathogen Mini Kit	Qiagen, QIAsymphony		Sarbeco E-gene, Corman et al. 2020	Applied Biosystems™, TaqMan™ Fast Virus Master Mix	Applied Biosystems™, 7500 Real-Time PCR	E-gene Sarbeco specific	Not applicable	Not applicable	Not applicable	1	6			6	Negative				Negative	50				Negative				Negative	50				Negative				Negative	50				Negative				Negative	50
1	3	BD, BD MAX SARS-CoV-2 kit	BD, BD MAX	BD, SARS-CoV-2 kit for BD MAX			BD, BD MAX™	N1-gene	N2-gene	Not applicable	Not applicable	2	8			8	Not tested	Not tested			Not tested					Negative	Negative			Negative					Not tested	Not tested			Not tested					Not tested	Not tested			Not tested
1	4	BioMerieux Diagnostics, Respiratory panel 2.1 plus	BioMerieux Diagnostics, Biofire FilmArray 2.0	BioMerieux Diagnostics, Respiratory panel 2.1 plus			BioMerieux Diagnostics, Biofire FilmArray 2.0	S-gene	M-gene	Not applicable	Not applicable	2	8			8
1	5	Roche, Cobas® Liat SARS-COV-2/FluA/FluB	Roche, Cobas® Liat	Roche, Cobas® Liat SARS-CoV-2/FluA/FluB			Roche, Cobas® Liat	ORF1a/b	N-gene	Not applicable	Not applicable	2	8			8
1	6	Chemagen, Chemagic Viral DNA/RNA 300 kit H96	PerkinElmer, Chemagic™ 360-D	r-Biopharm, RIDAGENE SARS-CoV-2 RUO			Bio-Rad, CFX96 Real-time PCR System	E-gene SARS-CoV-2 specific	Not applicable	Not applicable	Not applicable	1	8			8	Negative				Negative					Negative				Negative					Negative				Negative					Negative				Negative
1	7	Cepheid, Xpert® Xpress SARS-CoV-2	Cepheid, GeneXpert®	Cepheid, Xpert® Xpress SARS-CoV-2			Cepheid, GeneXpert®	E-gene Sarbeco specific	N2-gene	Not applicable	Not applicable	2	8			8	Not tested	Not tested			Not tested					Negative	Negative			Negative	50	50			Not tested	Not tested			Not tested					Not tested	Not tested			Not tested
1	8	Roche, DNA and Viral NA Small Volume kit	Roche, Magna Pure 96		Sarbeco E-gene, Corman et al. 2020; RdRP-gene, Corman et al. 2020	Applied Biosystems™, TaqMan™ Fast Virus Master Mix	Roche, Lightcycler 480 II	E-gene Sarbeco specific	RdRP-gene	Not applicable	Not applicable	2	8			8	Negative	Negative			Negative	50	50			Negative	Negative			Negative	50	50			Negative	Negative			Negative	50	50			Negative	Negative			Negative	50
1	9	BioMerieux, NUCLISENS® easyMAG®	BioMerieux Diagnostics, easyMAG®	TIB-MolBiol, SARS-CoV-2			Roche, Lightcycler 480 II	E-gene Sarbeco specific	Not applicable	Not applicable	Not applicable	1	7			7	Negative				Negative					Negative				Negative					Negative				Negative					Negative				Negative
1	10	Cepheid, Xpert® Xpress SARS-CoV-2	Cepheid, GeneXpert®	Cepheid, Xpert® Xpress SARS-CoV-2			Cepheid, GeneXpert®	E-gene Sarbeco specific	N2-gene	Not applicable	Not applicable	2	8			8
1	12	Cepheid, Xpert® Xpress SARS-CoV-2	Cepheid, GeneXpert®	Cepheid, Xpert® Xpress SARS-CoV-2			Cepheid, GeneXpert®	E-gene Sarbeco specific	N2-gene	Not applicable	Not applicable	2	8			8
1	13	Seegene, STARMag 96x4 Universal Cartridge Kit	Seegene, STARlet	Seegene, Allplex™ 2019-nCoV Assay			Bio-Rad, CFX96 Real-time PCR System	E-gene Sarbeco specific	N-gene	RdRP-gene	Not applicable	3	8			8
1	14	Roche, MagNA Pure 96 Total Nucleic Acid Isolation Kit	Roche, Magna Pure 96		Sarbeco E-gene, Corman et al. 2020; E-gene SARS-CoV-2 specific (unknown)	Applied Biosystems™, TaqMan™ Fast Virus Master Mix	Bio-Rad, CFX96 Real-time PCR System	E-gene Sarbeco specific	E-gene SARS-CoV-2 specific	Not applicable	Not applicable	2	8			8	Negative	Negative			Negative					Negative	Negative			Negative					Negative	Negative			Negative					Negative	Negative			Negative
1	15	Qiagen, QIAstat-Dx Respiratory SARS-CoV-2	Qiagen, QIAstat-Dx	Qiagen, QIAstat-Dx Respiratory SARS-CoV-2			QIAGEN, QIAstat-Dx	E-gene Sarbeco specific	RdRp-gene	Not applicable	Not applicable	2	8			8
1	16	Qiagen, QIAprep&amp Viral RNA UM Kit	Qiagen, QIAsymphony	Qiagen, SARS-CoV-2 N1+N2 Assay Kit			Qiagen, Rotor-Gene Q	N1-gene	N2-gene	Not applicable	Not applicable	2	8			8	Negative				Negative					Negative				Negative					Negative				Negative					Negative				Negative
1	17	Qiagen, QIAsymphony DSP Virus/Pathogen Midi Kit	Qiagen, QIAsymphony		Sarbeco E-gene, Corman et al. 2020	Applied Biosystems™, TaqMan™ Fast Virus Master Mix	Qiagen, Rotor-Gene Q	E-gene Sarbeco specific	Not applicable	Not applicable	Not applicable	1	8			8	Negative				Negative					Negative				Negative					Negative				Negative					Negative				Negative
1	18	Abbott, ALINITY m SARS-COV-2 ASSAY	Abbott, Alinity m System	Abbott, ALINITY m SARS-COV-2 ASSAY			Abbott, Alinity m System	N-gene	RdRp-gene	Not applicable	Not applicable	2	8			8	Negative				Negative					Negative				Negative					Negative				Negative					Negative				Negative
1	19	Roche, Cobas® Liat SARS-COV-2/FluA/FluB	Roche, Cobas® Liat	Roche, Cobas® Liat SARS-CoV-2/FluA/FluB			Roche, Cobas® Liat	ORF1a/b	N-gene	Not applicable	Not applicable	2	8			8
1	20	Siemens, VERSANT Sample Preparation 1.0 Reagents	Siemens Healthcare Diagnostics Inc., VERSANT kPCR Molecular System		Sarbeco E-gene, Corman et al. 2020	Applied Biosystems™, TaqMan™ Fast Virus Master Mix	Siemens, Versant AD module	E-gene Sarbeco specific	Not applicable	Not applicable	Not applicable	1	8			8	Negative				Negative					Negative				Negative					Negative				Negative					Negative				Negative
1	21	Abbott, ALINITY m SARS-COV-2 ASSAY	Abbott, Alinity m System	Abbott, ALINITY m SARS-COV-2 ASSAY			Abbott, Alinity m System	RdRp-gene	N-gene	Not applicable	Not applicable	2	7			7	Negative				Negative					Negative				Negative					Negative				Negative					Negative				Negative
1	22	Qiagen, QIAsymphony DSP Virus/Pathogen Mini Kit	Qiagen, QIAsymphony		Sarbeco E-gene, Corman et al. 2020	Applied Biosystems™, TaqMan™ Fast Virus Master Mix	Qiagen, Rotor-Gene Q	E-gene Sarbeco specific	Not applicable	Not applicable	Not applicable	1	8			8	Negative				Negative					Negative				Negative					Negative				Negative					Negative				Negative
1	23	ElitechGROUP, ELITe InGenius SP 200	ElitechGROUP, ELITe InGenius®	ELITechGroup, GeneFinder COVID 19 PLUS Real Amp Kit			ELITechGroup, EliTech InGenius	ORF8	RdRP-gene	Not applicable	Not applicable	2	8			8	Negative	Negative			Negative	50	50			Negative	Negative			Negative	50	50			Negative	Negative			Negative	50	50			Negative	Negative			Negative	50
1	24	Cepheid, Xpert® Xpress SARS-CoV-2	Cepheid, GeneXpert®	Cepheid, Xpert® Xpress SARS-CoV-2			Cepheid, GeneXpert®	E-gene Sarbeco specific	N2-gene	Not applicable	Not applicable	2	8			8	Negative	Negative			Negative	50	50			Negative	Negative			Negative	50	50			Negative	Negative			Negative	50	50			Negative	Negative			Negative	50
1	25	Hologic, Panther Fusion® SARS-CoV-2 assay	Hologic, Panther® Fusion	Hologic, Panther Fusion® SARS-CoV-2 assay			Hologic, Panther® Fusion	ORF1a/b	Not applicable	Not applicable	Not applicable	1	8			8
1	26	BioMerieux, NUCLISENS® easyMAG®	BioMerieux Diagnostics, easyMAG®		Sarbeco E-gene, Corman et al. 2020	Applied Biosystems™, TaqMan™ Fast Virus Master Mix	Roche, Lightcycler 480 II	E-gene Sarbeco specific	Not applicable	Not applicable	Not applicable	1	8			8	Negative				Negative	50				Negative				Negative	50				Negative				Negative	50				Negative				Negative	50
1	27	Hologic, Aptima® SARS-CoV-2 Assay	Hologic, Panther®	Hologic, Aptima® SARS-CoV-2 Assay			Hologic, Panther®	ORF1a/b	Not applicable	Not applicable	Not applicable	1	8			8
1	28	Roche, DNA and Viral NA Small Volume kit	Roche, Magna Pure 96	TIB-MolBiol, LightMix® Modular Sarbecovirus E-gene, CE			Roche, Lightcycler 480 II	E-gene Sarbeco specific	Not applicable	Not applicable	Not applicable	1	8			8	Negative				Negative					Negative				Negative					Negative				Negative					Negative				Negative
1	29	Cepheid, Xpert® Xpress SARS-CoV-2	Cepheid, GeneXpert®	Cepheid, Xpert® Xpress SARS-CoV-2			Cepheid, GeneXpert®	E-gene Sarbeco specific	N2-gene	Not applicable	Not applicable	2	8			8	Negative	Negative			Negative	50	50			Negative	Negative			Negative	50	50			Negative	Negative			Negative	50	50			Negative	Negative			Negative	50
1	30	Molgen, PurePrep Pathogens	Molgen, PurePrep 96	Unknown			Unknown	E-gene SARS-CoV-2 specific	Not applicable	Not applicable	Not applicable	1	8			8	Negative				Negative					Negative				Negative					Negative				Negative					Negative				Negative
1	31	Cepheid, Xpert® Xpress SARS-CoV-2	Cepheid, GeneXpert®	Cepheid, Xpert® Xpress SARS-CoV-2			Cepheid, GeneXpert®	E-gene Sarbeco specific	N2-gene	Not applicable	Not applicable	2	8			8	Negative	Negative			Negative					Negative	Negative			Negative					Negative	Negative			Negative					Negative	Negative			Negative
1	34	Roche, Cobas® Liat SARS-COV-2/FluA/FluB	Roche, Cobas® Liat	Roche, Cobas® Liat SARS-CoV-2/FluA/FluB			Roche, Cobas® Liat	ORF1a/b	N-gene	Not applicable	Not applicable	2	8			8
1	35	NeuMoDx™, RNA mastermix strip	NeumoDx, NeuMoDx™ 96		Sarbeco E-gene, Corman et al. 2020	NeuMoDx, LDT Master Mix, RNA	QIAGEN, NeuMoDx™ 96 Molecular System	E-gene Sarbeco specific	Not applicable	Not applicable	Not applicable	1	7.5			7.5	Negative				Negative					Negative				Negative					Negative				Negative					Negative				Negative
1	36	Roche, DNA and Viral NA Small Volume kit	Roche, Magna Pure 96		Sarbeco E-gene, Corman et al. 2020	Roche, LightCycler Multiplex RNA Virus Master	Roche, Lightcycler 480 II	E-gene Sarbeco specific	Not applicable	Not applicable	Not applicable	1	8			8	Negative				Negative					Negative				Negative					Negative				Negative					Negative				Negative
1	37	Magtivio, MagSi-NA Pathogens	ThermoFischer Scientific, KingFisher Flex Purification System	Seegene, Allplex™ 2019-nCoV Assay			Bio-Rad, CFX96 Real-time PCR System	E-gene Sarbeco specific	RdRP-gene	N-gene	Not applicable	3	8			8	Negative	Negative	Negative		Negative					Negative	Negative	Negative		Negative					Negative	Negative	Negative		Negative					Negative	Negative	Negative		Negative
1	38	Molgen, PurePrep Pathogens	Molgen, PurePrep 96		Sarbeco E-gene, Corman et al. 2020	Roche, LightCycler Multiplex RNA Virus Master	Roche, Lightcycler 480 II	E-gene Sarbeco specific	Not applicable	Not applicable	Not applicable	1	8			8	Negative				Negative					Negative				Negative					Negative				Negative					Negative				Negative
1	40	Roche, Cobas® SARS-CoV-2: Qualitative assay for use on the cobas 6800/8800 Systems	Roche, Cobas® 6800	Roche, Cobas® SARS-CoV-2: Qualitative assay for use on the Cobas 6800/8800 Systems			Roche, Cobas® 6800	ORF1a/b	E-gene Sarbeco specific	Not applicable	Not applicable	2	8			8	Negative	Negative			Negative					Negative	Negative			Negative					Negative	Negative			Negative					Negative	Negative			Negative
1	41	Seegene, STARMag 96x4 Universal Cartridge Kit	Hamilton, Microlab STARlet	Seegene, Allplex™ SARS-CoV-2 Assay			Bio-Rad, CFX96 Real-time PCR System	E-gene Sarbeco specific	RdRp-gene	N-gene	S-gene	4	8			8	Negative	Negative	Negative		Negative					Negative	Negative	Negative		Negative					Negative	Negative	Negative		Negative					Negative	Negative	Negative		Negative
1	43	Roche, DNA and Viral NA Small Volume kit	Roche, Magna Pure 96		Sarbeco E-gene, Corman et al. 2020	Applied Biosystems™, TaqMan™ Fast Virus Master Mix	Applied Biosystems™, 7500 Real-Time PCR	E-gene Sarbeco specific	Not applicable	Not applicable	Not applicable	1	8			8	Negative				Negative					Negative				Negative					Negative				Negative					Negative				Negative
1	44	Applied Biosystems, MagMAX TM Viral/Pathogen II Nucleic Acid Isolation Kit	ThermoFischer Scientific, KingFisher Flex Purification System	Applied Biosystems, TaqPath COVID-19 RT-PCR Kit			Applied Biosystems™, QuantStudio™ 5 Real-Time PCR System	ORF1a/b	N-gene	S-gene	Not applicable	3	8			8	Negative	Negative	Negative		Negative					Negative	Negative	Negative		Negative					Negative	Negative	Negative		Negative					Negative	Negative	Negative		Negative
1	45	BD, BD MAX ExK TNA-3	BD, BD MAX	BD, SARS-CoV-2 kit for BD MAX			BD, BD MAX™	N1-gene	N2-gene	Not applicable	Not applicable	2	8			8	Negative	Negative			Negative	50	50			Negative	Negative			Negative	50	50			Negative	Negative			Negative	50	50			Negative	Negative			Negative	50
1	46	Cepheid, Xpert® Xpress SARS-CoV-2	Cepheid, GeneXpert®	Cepheid, Xpert® Xpress SARS-CoV-2			Cepheid, GeneXpert®	E-gene Sarbeco specific	N2-gene	Not applicable	Not applicable	2	8			8	Not tested	Not tested			Not tested					Negative	Negative			Negative					Not tested	Not tested			Not tested					Not tested	Not tested			Not tested
1	47	Hologic, Panther Fusion® SARS-CoV-2 assay	Hologic, Panther® Fusion		RdRp-gene, Corman et al. 2020	Hologic, Panther® Fusion Open Access kit	Hologic, Panther® Fusion	RdRP-gene	Not applicable	Not applicable	Not applicable	1	7			7	Negative				Negative					Negative				Negative					Negative				Negative					Negative				Negative
1	48	Molgen, PurePrep Pathogens	Molgen, PurePrep 96	r-Biopharm, RIDAGENE SARS-CoV-2 RUO			Bio-Rad, CFX96 Real-time PCR System	E-gene SARS-CoV-2 specific	Not applicable	Not applicable	Not applicable	1	7.5			7.5	Indeterminate				Indeterminate	39.23				Negative				Negative					Negative				Negative					Negative				Negative
1	49	BioMerieux, NUCLISENS® easyMAG®	BioMerieux Diagnostics, easyMAG®		Sarbeco E-gene, Corman et al. 2020; N-gene, Lu et al. 2020	Applied Biosystems™, TaqMan™ Fast Virus Master Mix	Applied Biosystems™, Quantstudio™ 6 Flex Real-time PCR System	E-gene Sarbeco specific	N1-gene	Not applicable	Not applicable	2	8			8	Negative	Negative			Negative					Negative	Negative			Negative					Negative	Negative			Negative					Negative	Negative			Negative
1	50	Cepheid, Xpert® Xpress SARS-CoV-2	Cepheid, GeneXpert®	Cepheid, Xpert® Xpress SARS-CoV-2			Cepheid, GeneXpert®	E-gene Sarbeco specific	N2-gene	Not applicable	Not applicable	2	8			8	Not tested	Not tested			Not tested					Negative	Negative			Negative					Not tested	Not tested			Not tested					Not tested	Not tested			Not tested
1	51	Siemens, VERSANT Sample Preparation 1.0 Reagents	Tecan, Freedom EVO® 150		Sarbeco E-gene, Corman et al. 2020; N-gene, Lu et al. 2020	Applied Biosystems™, TaqMan™ Fast Virus Master Mix	Applied Biosystems™, Quantstudio™ 6 Flex Real-time PCR System	E-gene Sarbeco specific	N1-gene	Not applicable	Not applicable	2	8			8	Negative	Negative			Negative					Negative	Negative			Negative					Negative	Negative			Negative					Negative	Negative			Negative
1	52	Goldstandard Diagnostics, NovaPrime RNA Extraction AE1	ThermoFischer Scientific, KingFisher Flex Purification System	Gold Standard Diagnostics, NovaPrime SARS-CoV-2 (COVID-19)			Applied Biosystems™, 7500 Real-Time PCR	N-gene	Not applicable	Not applicable	Not applicable	1	8			8	Negative				Negative					Negative				Negative					Negative				Negative					Negative				Negative
1	53	Siemens, VERSANT Sample Preparation 1.0 Reagents	Siemens Healthcare Diagnostics Inc., VERSANT kPCR Molecular System	Siemens, FTD Sars-CoV-2 assay			Applied Biosystems™, QuantStudio™ 5 Real-Time PCR System	ORF1a/b	Not applicable	Not applicable	Not applicable	1	8			8	Negative				Negative					Negative				Negative					Negative				Negative					Negative				Negative
1	54	Roche, Cobas® 4800 CT/NG Test	Roche, COBAS® 4800	TIB-MolBiol, LightMix® Modular Sarbecovirus E-gene, CE			Roche, Lightcycler 480 II	E-gene Sarbeco specific	Not applicable	Not applicable	Not applicable	1	8			8	Negative				Negative					Negative				Negative					Negative				Negative					Negative				Negative
1	55	Hologic, Aptima® SARS-CoV-2 Assay	Hologic, Panther®	Hologic, Aptima® SARS-CoV-2 Assay			Hologic, Panther®	ORF1a/b	Not applicable	Not applicable	Not applicable	1	8			8
1	56	Roche, DNA and Viral NA Small Volume kit	Roche, Magna Pure 96		Sarbeco E-gene, Corman et al. 2020	Applied Biosystems™, TaqMan™ Fast Virus Master Mix	Roche, Lightcycler 480 II	E-gene Sarbeco specific	Not applicable	Not applicable	Not applicable	1	8			8	Negative				Negative					Negative				Negative					Negative				Negative					Negative				Negative
1	57	Molgen, PurePrep Pathogens	Molgen, PurePrep 96	r-Biopharm, RIDAGENE SARS-CoV-2 RUO			Bio-Rad, CFX96 Real-time PCR System	E-gene SARS-CoV-2 specific	Not applicable	Not applicable	Not applicable	1	8			8	Negative				Negative					Negative				Negative					Negative				Negative					Negative				Negative
1	58	BioMerieux, NUCLISENS® easyMAG®	BioMerieux Diagnostics, easyMAG®		Sarbeco E-gene, Corman et al. 2020	Applied Biosystems™, TaqMan™ Fast Virus Master Mix	Applied Biosystems™, 7500 Real-Time PCR	E-gene Sarbeco specific	Not applicable	Not applicable	Not applicable	1	8			8	Negative				Negative					Negative				Negative					Negative				Negative					Negative				Negative
1	59	Molgen, PurePrep Pathogens	Molgen, PurePrep 96	r-Biopharm, RIDAGENE SARS-CoV-2 RUO			Bio-Rad, CFX96 Real-time PCR System	E-gene SARS-CoV-2 specific	Not applicable	Not applicable	Not applicable	1	8			8	Negative				Negative					Negative				Negative					Negative				Negative					Negative				Negative
1	60	Molgen, PurePrep Pathogens	Molgen, PurePrep 96	r-Biopharm, RIDAGENE SARS-CoV-2 RUO			Agilent, AriaMx Real-time PCR System	E-gene SARS-CoV-2 specific	Not applicable	Not applicable	Not applicable	1	7.5			7.5	Indeterminate				Indeterminate	35.47				Negative				Negative					Negative				Negative					Negative				Negative
1	61	Molgen, PurePrep Pathogens	Molgen, PurePrep 96	r-Biopharm, RIDAGENE SARS-CoV-2 RUO			Bio-Rad, CFX96 Real-time PCR System	E-gene SARS-CoV-2 specific	Not applicable	Not applicable	Not applicable	1	8			8	Negative				Negative					Negative				Negative					Negative				Negative					Negative				Negative
1	62	Roche, DNA and Viral NA Small Volume kit	Roche, Magna Pure 96		Sarbeco E-gene, Corman et al. 2020	Applied Biosystems™, TaqMan™ Fast Virus Master Mix	Applied Biosystems™, 7500 Real-Time PCR	E-gene Sarbeco specific	Not applicable	Not applicable	Not applicable	1	8			8	Negative				Negative					Negative				Negative					Negative				Negative					Negative				Negative
1	63	BioMerieux, NUCLISENS® easyMAG®	BioMerieux Diagnostics, easyMAG®		Sarbeco E-gene, Corman et al. 2020	Applied Biosystems™, TaqMan™ Fast Virus Master Mix	Applied Biosystems™, 7500 Real-Time PCR	E-gene Sarbeco specific	Not applicable	Not applicable	Not applicable	1	8			8	Negative				Negative					Negative				Negative					Negative				Negative					Negative				Negative
1	64	Molgen, PurePrep Pathogens	Molgen, PurePrep 96	r-Biopharm, RIDAGENE SARS-CoV-2 RUO			Bio-Rad, CFX96 Real-time PCR System	E-gene SARS-CoV-2 specific	Not applicable	Not applicable	Not applicable	1	8			8	Negative				Negative					Negative				Negative					Negative				Negative					Negative				Negative
1	65	BD, BD MAX ExK TNA-3	BD, BD MAX	Certest, VIASURE SARS-CoV-2 Real Time PCR			BD, BD MAX™	N2-gene	N1-gene	Not applicable	Not applicable	2	8			8	Negative	Negative			Negative					Negative	Negative			Negative					Negative	Negative			Negative					Negative	Negative			Negative
1	66	Cepheid, Xpert® Xpress SARS-CoV-2	Cepheid, GeneXpert®	Cepheid, Xpert® Xpress SARS-CoV-2			Cepheid, GeneXpert®	E-gene Sarbeco specific	N2-gene	Not applicable	Not applicable	2	8			8	Negative	Negative			Negative					Negative	Negative			Negative					Negative	Negative			Negative					Negative	Negative			Negative
1	67	Abclonal, ANDiS Viral Nucleic RNA Auto Extraction & Purification Kit	Andi, S350		Sarbeco E-gene, Corman et al. 2020	Applied Biosystems™, TaqMan™ Fast Virus Master Mix	Applied Biosystems™, 7500 Real-Time PCR	E-gene SARS-CoV-2 specific	Not applicable	Not applicable	Not applicable	1	7			7	Negative				Negative					Negative				Negative					Negative				Negative					Negative				Negative
1	68	Molgen, PurePrep Pathogens	Molgen, PurePrep 96	r-Biopharm, RIDAGENE SARS-CoV-2 RUO			Applied Biosystems™, 7500 Real-Time PCR	E-gene SARS-CoV-2 specific	Not applicable	Not applicable	Not applicable	1	8			8	Negative				Negative					Negative				Negative					Negative				Negative					Negative				Negative
1	69	BioMerieux Diagnostics, Respiratory panel 2.1 plus	BioMerieux Diagnostics, Biofire FilmArray 2.0	BioMerieux Diagnostics, Respiratory panel 2.1 plus			BioMerieux, TORCH	S-gene	M-gene	Not applicable	Not applicable	2	8			8
1	70	BioMerieux, NUCLISENS® easyMAG®	BioMerieux Diagnostics, easyMAG®		Sarbeco E-gene, Corman et al. 2020	Applied Biosystems™, TaqMan™ Fast Virus Master Mix	Applied Biosystems™, 7500 Real-Time PCR	E-gene Sarbeco specific	Not applicable	Not applicable	Not applicable	1	7.5			7.5	Negative				Negative					Negative				Negative					Negative				Negative					Negative				Negative
1	71	ElitechGROUP, ELITe InGenius SP 200	ElitechGROUP, ELITe InGenius®	ELITechGroup, GeneFinder COVID 19 PLUS Real Amp Kit			ELITechGroup, EliTech InGenius	E-gene SARS-CoV-2 specific	N-gene	RdRP-gene	Not applicable	3	7			7	Negative	Negative	Negative		Negative					Negative	Negative	Negative		Negative					Negative	Negative	Negative		Negative					Negative	Negative	Negative		Negative
1	72	Abbott, ALINITY m SARS-COV-2 ASSAY	Abbott, Alinity m System	Abbott, ALINITY m SARS-COV-2 ASSAY			Abbott, Alinity m System	RdRp-gene	N-gene	Not applicable	Not applicable	2	8			8	Negative				Negative					Negative				Negative					Negative				Negative					Negative				Negative
1	73	Cepheid, Xpert® Xpress SARS-CoV-2	Cepheid, GeneXpert®	Cepheid, Xpert® Xpress SARS-CoV-2			Cepheid, GeneXpert®	E-gene Sarbeco specific	N2-gene	Not applicable	Not applicable	2	7			7	Negative	Negative			Negative					Negative	Negative			Negative					Negative	Negative			Negative					Negative	Negative			Negative
1	74	Abbott, Sample Preparation System DNA kit	Abott, M2000 SP	Abbott, M2000 SARS-CoV-2			Abott, M2000 SP	RdRp-gene	N-gene	Not applicable	Not applicable	2	7			7	Negative				Negative					Negative				Negative					Negative				Negative					Negative				Negative
1	75	Qiagen, QIAsymphony DSP Virus/Pathogen Midi Kit	Qiagen, QIAsymphony		Sarbeco E-gene, Corman et al. 2020	Applied Biosystems™, TaqMan™ Fast Virus Master Mix	Bio-Rad, CFX96 Real-time PCR System	E-gene SARS-CoV-2 specific	Not applicable	Not applicable	Not applicable	1	8			8	Negative				Negative	50				Negative				Negative	50				Negative				Negative	50				Negative				Negative	50
1	76	Molgen, PurePrep Pathogens	Tecan, Freedom EVO® 150		Sarbeco E-gene, Corman et al. 2020	Applied Biosystems™, TaqMan™ Fast Virus Master Mix	Tecan, Freedom EVO® 150	E-gene SARS-CoV-2 specific	Not applicable	Not applicable	Not applicable	1	8			8	Negative				Negative	50				Negative				Negative	50				Negative				Negative	50				Negative				Negative	50
1	77	Siemens, VERSANT Sample Preparation 1.0 Reagents	Siemens Healthcare Diagnostics Inc., VERSANT kPCR Molecular System		Sarbeco E-gene, Corman et al. 2020	Applied Biosystems™, TaqMan™ Fast Virus Master Mix	Siemens, Versant AD module	E-gene SARS-CoV-2 specific	Not applicable	Not applicable	Not applicable	1	8			8	Negative				Negative	50				Negative				Negative	50				Negative				Negative	50				Negative				Negative	50
1	79	BioMerieux, NUCLISENS® easyMAG®	BioMerieux Diagnostics, easyMAG®		N-gene, Lu et al. 2020	Applied Biosystems™, TaqMan™ Fast Virus Master Mix	Applied Biosystems™, 7500 Real-Time PCR	N-gene	Not applicable	Not applicable	Not applicable	1	8			8	Negative				Negative	50				Negative				Negative	50				Negative				Negative	50				Negative				Negative	50
1	80	BioMerieux, NUCLISENS® easyMAG®	BioMerieux Diagnostics, easyMAG®		RdRp-gene, Corman et al. 2020	Applied Biosystems™, TaqMan™ Fast Virus Master Mix	Applied Biosystems™, 7500 Real-Time PCR	E-gene SARS-CoV-2 specific	Not applicable	Not applicable	Not applicable	1	8			8	Negative				Negative	50				Negative				Negative	50				Negative				Negative	50				Negative				Negative	50
1	81	Molgen, PurePrep Pathogens	Molgen, PurePrep 96	r-Biopharm, RIDAGENE SARS-CoV-2 RUO			Bio-Rad, CFX96 Real-time PCR System	E-gene SARS-CoV-2 specific	Not applicable	Not applicable	Not applicable	1	7.5			7.5	Indeterminate				Indeterminate	36.66				Negative				Negative					Negative				Negative					Negative				Negative
1	82	Clean NA, Viral DNA & RNA SP kit	GC Biotech, Lynx LM900		Sarbeco E-gene, Corman et al. 2020; N1-gene, Lu et al. 2020	Bioline, SensiFAST™ probe no-ROX One-step kit	Analytik Jena, qTOWER	E-gene Sarbeco specific	N1-gene	Not applicable	Not applicable	2	6			6	Negative	Negative			Negative					Negative	Negative			Negative					Negative	Negative			Negative					Negative	Negative			Negative
1	83	Chemagen, Chemagic Viral DNA/RNA 300 kit H96	PerkinElmer, Chemagic™ 360-D		Sarbeco E-gene, Corman et al. 2020; N1-gene, Lu et al. 2020	Bioline, SensiFAST™ probe no-ROX One-step kit	Analytik Jena, qTOWER	E-gene Sarbeco specific	N1-gene	Not applicable	Not applicable	2	8			8	Negative	Negative			Negative					Negative	Negative			Negative					Negative	Negative			Negative					Negative	Negative			Negative
1	84	Clean NA, Viral DNA & RNA SP kit	GC Biotech, Lynx LM900	Chemagic, SARS-CoV-2 RT-q PCR Perkin Elmer			Analytik Jena, qTOWER	N-gene	ORF1a/b	Not applicable	Not applicable	2	6			6	Negative	Negative			Negative					Negative	Negative			Negative					Negative	Negative			Negative					Negative	Negative			Negative
1	86	Unknown	NeumoDx, NeuMoDx™ 96		N-gene, Lu et al. 2020	Applied Biosystems™, TaqMan™ Fast Virus Master Mix	QIAGEN, NeuMoDx™ 96 Molecular System	N-gene	Not applicable	Not applicable	Not applicable	1	8			8	Negative				Negative	50				Negative				Negative	50				Negative				Negative	50				Negative				Negative	50
1	87	Unknown	NeumoDx, NeuMoDx™ 96		Sarbeco E-gene, Corman et al. 2020	Applied Biosystems™, TaqMan™ Fast Virus Master Mix	QIAGEN, NeuMoDx™ 96 Molecular System	E-gene SARS-CoV-2 specific	Not applicable	Not applicable	Not applicable	1	8			8	Negative				Negative	50				Negative				Negative	50				Negative				Negative	50				Negative				Negative	50
1	88	Roche, DNA and Viral NA Large Volume kit	Roche, Magna Pure 96		Sarbeco E-gene, Corman et al. 2020; RdRP-gene, Corman et al. 2020	Applied Biosystems™, TaqMan™ Fast Virus Master Mix	Roche, Lightcycler 480 II	E-gene Sarbeco specific	RdRP-gene	Not applicable	Not applicable	2	8			8	Negative	Negative			Negative					Negative	Negative			Negative					Negative	Negative			Negative					Negative	Negative			Negative
1	89	GeneFinder COVID-19 Plus	ElitechGROUP, ELITe InGenius®	Unknown			Unknown	E-gene Sarbeco specific	RdRP-gene	N-gene	Not applicable	3	8			8	Negative	Negative	Negative		Negative					Negative	Negative	Negative		Negative					Negative	Negative	Negative		Negative
1	90	Cepheid, Xpert® Xpress SARS-CoV-2	Cepheid, GeneXpert®	Cepheid, Xpert® Xpress SARS-CoV-2			Cepheid, GeneXpert®	E-gene Sarbeco specific	N2-gene	Not applicable	Not applicable	2	8			8	Negative	Negative			Negative					Negative	Negative			Negative					Negative	Negative			Negative
1	91	Promega, Maxwell RSC Blood DNA kit	Promega, Maxwell		RdRp-gene, Corman et al. 2020	Applied Biosystems™, TaqMan™ Fast Virus Master Mix	Applied Biosystems™, QuantStudio™ 5 Real-Time PCR System	RdRP-gene	Not applicable	Not applicable	Not applicable	1	8			8	Negative				Negative					Negative				Negative					Negative				Negative					Negative				Negative
1	92	Hologic, Aptima® SARS-CoV-2 Assay	Hologic, Panther®	Hologic, Aptima® SARS-CoV-2 Assay			Hologic, Panther®	ORF1a/b	Not applicable	Not applicable	Not applicable	1	8			8
1	93	Cepheid, Xpert® Xpress SARS-CoV-2	Cepheid, GeneXpert®	Cepheid, Xpert® Xpress SARS-CoV-2			Cepheid, GeneXpert®	E-gene Sarbeco specific	N2-gene	Not applicable	Not applicable	2	8			8	Not tested	Not tested			Not tested					Negative	Negative			Negative					Not tested	Not tested			Not tested					Not tested	Not tested			Not tested
1	94	Life Technologies, MagMax pathogen RNA/DNA kit	ThermoFischer Scientific, KingFisher Flex Purification System		Sarbeco E-gene, Corman et al. 2020	Applied Biosystems™, TaqMan™ Fast Virus Master Mix	Applied Biosystems™, 7500 Real-Time PCR	E-gene Sarbeco specific	Not applicable	Not applicable	Not applicable	1	8			8	Negative				Negative					Negative				Negative					Negative				Negative					Negative				Negative
1	95	Cepheid, Xpert® Xpress SARS-CoV-2	Cepheid, GeneXpert®	Cepheid, Xpert® Xpress SARS-CoV-2			Cepheid, GeneXpert®	E-gene Sarbeco specific	N2-gene	Not applicable	Not applicable	2	7.5			7.5	Negative	Negative			Negative					Negative	Negative			Negative					Negative	Positive			Equivocal		41.9			Negative	Negative			Negative
1	96	Hologic, Aptima® SARS-CoV-2 Assay	Hologic, Panther®	Hologic, Aptima® SARS-CoV-2 Assay			Hologic, Panther®	ORF1a/b	Not applicable	Not applicable	Not applicable	1	8			8
1	97	Cepheid, Xpert® Xpress SARS-CoV-2	Cepheid, GeneXpert®	Cepheid, Xpert® Xpress SARS-CoV-2			Cepheid, GeneXpert®	E-gene Sarbeco specific	N2-gene	Not applicable	Not applicable	2	8			8	Negative	Negative			Negative					Negative	Negative			Negative					Negative	Negative			Negative					Negative	Negative			Negative
1	98	Hologic, Panther Fusion® SARS-CoV-2 assay	Hologic, Panther®	Hologic, Panther Fusion® SARS-CoV-2 assay			Hologic, Panther®	ORF1a/b	Not applicable	Not applicable	Not applicable	1	8			8
1	99	Roche, DNA and Viral NA Small Volume kit	Roche, Magna Pure 96		Sarbeco E-gene, Corman et al. 2020	Applied Biosystems™, TaqMan™ Fast Virus Master Mix	Applied Biosystems™, 7500 Real-Time PCR	E-gene Sarbeco specific	Not applicable	Not applicable	Not applicable	1	8			8	Negative				Negative					Negative				Negative					Negative				Negative					Negative				Negative
1	100	GenMark Diagnostics, ePlex® RP2	GenMark Diagnostics, ePlex®	GenMark Diagnostics, ePlex® RP2			GenMark Diagnostics, ePlex®	N-gene	Not applicable	Not applicable	Not applicable	1	7			7
1	101	Cepheid, Xpert® Xpress SARS-CoV-2	Cepheid, GeneXpert®	Cepheid, Xpert® Xpress SARS-CoV-2			Cepheid, GeneXpert®	N2-gene	E-gene Sarbeco specific	Not applicable	Not applicable	2	8			8	Negative	Negative			Negative					Negative	Negative			Negative					Negative	Negative			Negative					Negative	Negative			Negative
1	102	RBCBioscience, MagCore® Viral Nucleic Acid Extraction Kit	RBCBioscience, MagCore® HF16 Plus		Sarbeco E-gene, Corman et al. 2020	Applied Biosystems™, TaqMan™ Fast Virus Master Mix	Roche, Lightcycler 480 II	E-gene Sarbeco specific	Not applicable	Not applicable	Not applicable	1	8			8	Negative				Negative	50				Negative				Negative	50				Negative				Negative	50				Negative				Negative	50
1	103	Unknown	None		Sarbeco E-gene, Corman et al. 2020	Applied Biosystems™, TaqMan™ Fast Virus Master Mix	Roche, Lightcycler 480 II	E-gene Sarbeco specific	Not applicable	Not applicable	Not applicable	1	6			6	Negative				Negative	50				Negative				Negative	50				Negative				Negative	50				Negative				Negative	50
1	106	Seegene, STARMag 96x4 Universal Cartridge Kit	Hamilton, Microlab STARlet	Seegene, Allplex™ 2019-nCoV Assay			Bio-Rad, CFX96 Real-time PCR System	E-gene SARS-CoV-2 specific	N-gene	RdRP-gene	Not applicable	3	7			7	Negative	Negative	Negative		Negative					Negative	Negative	Negative		Negative					Negative	Negative	Negative		Negative					Negative	Negative	Negative		Negative
1	107	Molgen, PurePrep Pathogens	ThermoFischer Scientific, KingFisher Flex Purification System		Sarbeco E-gene (unknown)	Applied Biosystems™, TaqMan™ Fast Virus Master Mix	Applied Biosystems™, QuantStudio™ 5 Real-Time PCR System	E-gene Sarbeco specific	Not applicable	Not applicable	Not applicable	1	8			8	Negative				Negative	50				Negative				Negative	50				Negative				Negative	50				Negative				Negative	50
1	108	Roche, MagNA Pure LC Total Nucleic Acid Isolation Kit	Roche, Magna Pure 96		Sarbeco E-gene (unknown)	Applied Biosystems™, TaqMan™ Fast Virus Master Mix	Applied Biosystems™, QuantStudio™ 5 Real-Time PCR System	E-gene Sarbeco specific	Not applicable	Not applicable	Not applicable	1	8			8	Negative				Negative	50				Negative				Negative	50				Negative				Negative	50				Negative				Negative	50
1	109	Roche, Cobas® Liat SARS-COV-2/FluA/FluB	Roche, Cobas® Liat	Roche, Cobas® Liat SARS-CoV-2/FluA/FluB			Roche, Cobas® Liat	ORF1a/b	N-gene	Not applicable	Not applicable	2	8			8
1	110	Cepheid, Xpert® Xpress SARS-CoV-2	Cepheid, GeneXpert®	Cepheid, Xpert® Xpress SARS-CoV-2			Cepheid, GeneXpert®	E-gene Sarbeco specific	N2-gene	Not applicable	Not applicable	2	8			8	Negative	Negative			Negative					Negative	Negative			Negative					Negative	Negative			Negative					Negative	Negative			Negative
1	111	Chemagen, Chemagic Viral DNA/RNA 300 kit H96	PerkinElmer, Chemagic™ 360-D		Sarbeco E-gene, Corman et al. 2020; N1-gene, Lu et al. 2020	Applied Biosystems™, TaqPath™ 1-step RT-qPCR Master Mix	Applied Biosystems™, QuantStudio™ 5 Real-Time PCR System	E-gene SARS-CoV-2 specific	N1-gene	Not applicable	Not applicable	2	8			8	Negative	Negative			Negative					Negative	Negative			Negative					Negative	Negative			Negative					Negative	Negative			Negative
1	112	Roche, DNA and Viral NA Small Volume kit	Roche, Magna Pure 96		Sarbeco E-gene, Corman et al. 2020; N1-gene, Lu et al. 2020	Applied Biosystems™, TaqPath™ 1-step RT-qPCR Master Mix	Applied Biosystems™, QuantStudio™ 5 Real-Time PCR System	E-gene SARS-CoV-2 specific	N1-gene	Not applicable	Not applicable	2	8			8	Negative	Negative			Negative					Negative	Negative			Negative					Negative	Negative			Negative					Negative	Negative			Negative
1	113	Altona Diagnostics, AltoStar® Purification Kit 1.5	Altona Diagnostics, AltoStar® Automation System AM16	Altona Diagnostics, Altona Realstar SARS-CoV-2 RT PCR			Altona Diagnostics, AltoStar® Automation System AM16	S-gene	E-gene Sarbeco specific	Not applicable	Not applicable	2	8			8	Negative	Negative			Negative					Negative	Negative			Negative					Negative	Negative			Negative					Negative	Negative			Negative
1	114	Roche, Cobas® SARS-CoV-2: Qualitative assay for use on the cobas 6800/8800 Systems	Roche, Cobas® 8800	Roche, Cobas® SARS-CoV-2: Qualitative assay for use on the Cobas 6800/8800 Systems			Roche, Cobas® 8800	ORF1a/b	E-gene Sarbeco specific	Not applicable	Not applicable	2	8			8	Negative	Negative			Negative					Negative	Negative			Negative					Negative	Negative			Negative					Negative	Negative			Negative
1	115	Molgen, PurePrep Pathogens	ThermoFischer Scientific, KingFisher Flex Purification System		Sarbeco E-gene, Corman et al. 2020; N1-gene, Lu et al. 2020	qPCRBio, One Step Mix and Rtase	Roche, Lightcycler 480 II	N1-gene	E-gene Sarbeco specific	Not applicable	Not applicable	2	7			7	Negative	Negative			Negative	50	50			Negative	Negative			Negative	50	50			Negative	Negative			Negative	50	50			Negative	Negative			Negative	50
1	116	Roche, Cobas® Liat SARS-COV-2/FluA/FluB	Roche, Cobas® Liat	Roche, Cobas® Liat SARS-CoV-2/FluA/FluB			Roche, Cobas® Liat	ORF1a/b	N-gene	Not applicable	Not applicable	2	8			8
1	117	Roche, DNA and Viral NA Small Volume kit	Roche, Magna Pure 96	Altona Diagnostics, Altona Realstar SARS-CoV-2 RT PCR			Roche, Lightcycler 480 II	S-gene	E-gene Sarbeco specific	Not applicable	Not applicable	2	8			8	Negative	Negative			Negative					Negative	Negative			Negative					Negative	Negative			Negative					Negative	Negative			Negative
1	118	Hologic, Aptima® SARS-CoV-2 Assay	Hologic, Panther®	Hologic, Aptima® SARS-CoV-2 Assay			Hologic, Panther®	ORF1a/b	Not applicable	Not applicable	Not applicable	1	8			8
1	119	Cepheid, Xpert® Xpress SARS-CoV-2	Cepheid, GeneXpert®	Cepheid, Xpert® Xpress SARS-CoV-2			Cepheid, GeneXpert®	N2-gene	E-gene Sarbeco specific	Not applicable	Not applicable	2	8			8	Negative	Negative			Negative					Negative	Negative			Negative					Negative	Negative			Negative					Negative	Negative			Negative
1	121	Cepheid, Xpert® Xpress SARS-CoV-2	Cepheid, GeneXpert®	Cepheid, Xpert® Xpress SARS-CoV-2			Cepheid, GeneXpert®	N2-gene	E-gene Sarbeco specific	Not applicable	Not applicable	2	8			8	Not tested	Not tested			Not tested					Negative	Negative			Negative					Not tested	Not tested			Not tested					Not tested	Not tested			Not tested
1	122	Siemens, VERSANT Sample Preparation 1.0 Reagents	Siemens Healthcare Diagnostics Inc., VERSANT kPCR Molecular System		Sarbeco E-gene, Corman et al. 2020	Applied Biosystems™, TaqMan™ Fast Virus Master Mix	Applied Biosystems™, QuantStudio™ 5 Real-Time PCR System	E-gene Sarbeco specific	Not applicable	Not applicable	Not applicable	1	8			8	Negative				Negative					Negative				Negative					Negative				Negative					Negative				Negative
1	123	Roche, DNA and Viral NA Small Volume kit	Roche, Magna Pure 96		Sarbeco E-gene, Corman et al. 2020	Applied Biosystems™, TaqMan™ Fast Virus Master Mix	Roche, Lightcycler 480 II	E-gene Sarbeco specific	Not applicable	Not applicable	Not applicable	1	6			6	Negative				Negative					Negative				Negative					Negative				Negative					Negative				Negative
1	124	Seegene, STARMag 96x4 Universal Cartridge Kit	Hamilton, Microlab STARlet	Seegene, Allplex™ SARS-CoV-2 Assay			Bio-Rad, CFX96 Real-time PCR System	E-gene Sarbeco specific	RdRP-gene	N-gene	S-gene	4	6			6	Negative	Negative	Negative	Negative	Negative					Negative	Negative	Negative	Negative	Negative					Negative	Negative	Negative	Negative	Negative					Negative	Negative	Negative	Negative	Negative
1	125	Hologic, Aptima® SARS-CoV-2 Assay	Hologic, Panther®	Hologic, Aptima® SARS-CoV-2 Assay			Hologic, Panther®	ORF1a/b	ORF1a/b	Not applicable	Not applicable	2	8			8
1	127	Cepheid, Xpert® Xpress SARS-CoV-2	Cepheid, GeneXpert®	Cepheid, Xpert® Xpress SARS-CoV-2			Cepheid, GeneXpert®	E-gene Sarbeco specific	N2-gene	Not applicable	Not applicable	2	8			8	Negative	Negative			Negative					Negative	Negative			Negative					Negative	Negative			Negative					Negative	Negative			Negative
1	128	Cepheid, Xpert® Xpress SARS-CoV-2	Cepheid, GeneXpert®	Cepheid, Xpert® Xpress SARS-CoV-2			Cepheid, GeneXpert®	E-gene Sarbeco specific	N2-gene	Not applicable	Not applicable	2	8			8	Negative	Negative			Negative					Negative	Negative			Negative					Negative	Negative			Negative					Negative	Negative			Negative
1	129	Abbott, Sample Preparation System DNA kit	Abott, M2000 SP	Abbott, M2000 SARS-CoV-2			Abott, M2000 SP	RdRP-gene	N-gene	Not applicable	Not applicable	2	7			7	Negative	Negative			Negative					Negative	Negative			Negative					Negative	Negative			Negative					Negative	Negative			Negative
1	130	Roche, DNA and Viral NA Small Volume kit	Roche, Magna Pure 96		Sarbeco E-gene, Corman et al. 2020	Applied Biosystems™, TaqMan™ Fast Virus Master Mix	Applied Biosystems™, 7500 Real-Time PCR	E-gene Sarbeco specific	Not applicable	Not applicable	Not applicable	1	8			8	Negative				Negative					Negative				Negative					Negative				Negative					Negative				Negative
1	131	Roche, DNA and Viral NA Large Volume kit	Roche, Magna Pure 96		Sarbeco E-gene, Corman et al. 2020	Applied Biosystems™, TaqMan™ Fast Virus Master Mix	Applied Biosystems™, 7500 Real-Time PCR	E-gene Sarbeco specific	Not applicable	Not applicable	Not applicable	1	8			8	Negative				Negative					Negative				Negative					Negative				Negative					Negative				Negative
1	132	Roche, Cobas® SARS-CoV-2: Qualitative assay for use on the cobas 6800/8800 Systems	Roche, Cobas® 6800	Roche, Cobas® SARS-CoV-2: Qualitative assay for use on the Cobas 6800/8800 Systems			Roche, Cobas® 6800	E-gene Sarbeco specific	RdRP-gene	Not applicable	Not applicable	2	8			8	Negative	Negative			Negative					Negative	Negative			Negative					Negative	Negative			Negative					Negative	Negative			Negative
1	133	Cepheid, Xpert® Xpress SARS-CoV-2	Cepheid, GeneXpert®	Cepheid, Xpert® Xpress SARS-CoV-2			Cepheid, GeneXpert®	E-gene Sarbeco specific	N2-gene	Not applicable	Not applicable	2	8			8	Negative	Negative			Negative					Negative	Negative			Negative					Negative	Negative			Negative					Negative	Negative			Negative
1	134	Abbott, Sample Preparation System DNA kit	Abott, M2000 SP	Abbott, M2000 SARS-CoV-2			Abott, M2000 SP	RdRP-gene	N-gene	Not applicable	Not applicable	2	8			8	Negative	Negative			Negative					Negative	Negative			Negative					Negative	Negative			Negative					Negative	Negative			Negative
1	135	Applied Biosystems, MagMAX TM Viral/Pathogen II Nucleic Acid Isolation Kit	ThermoFischer Scientific, KingFisher Flex Purification System	Applied Biosystems, TaqPath COVID-19 Multiplex Diagnostic Solution (CE-IVD)			Applied Biosystems™, QuantStudio™ 5 Real-Time PCR System	N-gene	S-gene	ORF1a/b	Not applicable	3	8			8	Negative	Negative	Negative		Negative					Negative	Negative	Negative		Negative					Negative	Negative	Negative		Negative					Negative	Negative	Negative		Negative
1	138	Chemagen, Chemagic Viral DNA/RNA 300 kit H96	PerkinElmer, Chemagic™ 360-D	Chemagic, SARS-CoV-2 RT-q PCR Perkin Elmer			Analytik Jena, qTOWER 384	N-gene	ORF1a/b	Not applicable	Not applicable	2	8			8	Negative	Negative			Negative					Negative	Negative			Negative					Negative	Negative			Negative					Negative	Negative			Negative
1	139	Qiagen, QIAprep&amp Viral RNA UM Kit	Unknown	Qiagen, QIAprep&amp Viral RNA UM Kit			Bio-Rad, CFX96 Real-time PCR System	N-gene	Not applicable	Not applicable	Not applicable	1	8			8	Negative				Negative					Negative				Negative					Negative				Negative					Negative				Negative
1	140	QIAGEN, NeuMoDx™ SARS-CoV-2 Assay	QIAGEN, NeuMoDx™ 96 Molecular System	QIAGEN, NeuMoDx™ SARS-CoV-2 Assay			QIAGEN, NeuMoDx™ 96 Molecular System	NSP-2	N-gene	Not applicable	Not applicable	2	8			8	Negative	Negative			Negative					Negative	Negative			Negative					Negative	Negative			Negative					Negative	Negative			Negative
1	141	Precision System Science Co., E1300 MagDea isolatie chemie	Diagenode Diagnostics, Genelead VIII		N-gene, Lu et al. 2020	Applied Biosystems™, TaqMan™ Fast Virus Master Mix	Diagenode Diagnostics, Genelead VIII	N-gene	Not applicable	Not applicable	Not applicable	1	8			8	Negative				Negative					Negative				Negative					Negative				Negative					Negative				Negative
1	142	Roche, MagNA Pure 24 Total NA Isolation Kit	Roche, MagNA Pure 24		Sarbeco E-gene, Corman et al. 2020	Qiagen, QuantiNova Pathogen (QNP)	Qiagen, Rotor-Gene Q	E-gene Sarbeco specific	N-gene	Not applicable	Not applicable	2	8			8	Negative	Negative			Negative					Negative	Negative			Negative					Negative	Negative			Negative					Negative	Negative			Negative
1	143	Hologic, Panther Fusion® SARS-CoV-2 assay	Hologic, Panther®	Hologic, Panther Fusion® SARS-CoV-2 assay			Hologic, Panther®	ORF1a/b	Not applicable	Not applicable	Not applicable	1	8			8
1	144	Abbott, ALINITY m SARS-COV-2 ASSAY	Abbott, Alinity m System	Abbott, ALINITY m SARS-COV-2 ASSAY			Abbott, Alinity m System	N-gene	RdRP-gene	Not applicable	Not applicable	2	8			8	Negative	Negative			Negative					Negative	Negative			Negative					Negative	Negative			Negative					Negative	Negative			Negative
1	145	Roche, DNA and Viral NA Small Volume kit	Roche, Magna Pure 96		Sarbeco E-gene, Corman et al. 2020	Applied Biosystems™, TaqMan™ Fast Virus Master Mix	Bio-Rad, CFX96 Real-time PCR System	E-gene Sarbeco specific	Not applicable	Not applicable	Not applicable	1	6			6	Negative				Negative					Negative				Negative					Negative				Negative					Negative				Negative
1	146	Cepheid, Xpert® Xpress SARS-CoV-2	Cepheid, GeneXpert®	Cepheid, Xpert® Xpress SARS-CoV-2			Cepheid, GeneXpert®	E-gene Sarbeco specific	N2-gene	Not applicable	Not applicable	2	8			8	Negative	Negative			Negative	50	50			Negative	Negative			Negative	50	50			Negative	Negative			Negative	50	50			Negative	Negative			Negative	50
1	147	Roche, Cobas® 4800 Human Papillomavirus (HPV) Test	Roche, COBAS® 4800	TIB-MolBiol, LightMix® Modular Sarbecovirus E-gene, CE			Roche, Lightcycler 480 II	E-gene Sarbeco specific	Not applicable	Not applicable	Not applicable	1	8			8	Negative				Negative	50				Negative				Negative	50				Negative				Negative	50				Negative				Negative	50
1	148	Cepheid, Xpert® Xpress SARS-CoV-2	Cepheid, GeneXpert®	Cepheid, Xpert® Xpress SARS-CoV-2			Cepheid, GeneXpert®	E-gene Sarbeco specific	N2-gene	Not applicable	Not applicable	2	8			8	Negative	Negative			Negative	50	50			Negative	Negative			Negative	50	50			Negative	Negative			Negative	50	50			Negative	Negative			Negative	50
1	149	Abclonal, ANDiS Viral Nucleic RNA Auto Extraction & Purification Kit	Andi, S350	TIB-MolBiol, SARS-CoV-2			Roche, Lightcycler 480 II	E-gene Sarbeco specific	Not applicable	Not applicable	Not applicable	1	8			8	Negative				Negative	50				Negative				Negative	50				Negative				Negative	50				Negative				Negative	50
1	150	Roche, DNA and Viral NA Large Volume kit	Roche, Magna Pure 96		RdRp-gene, Corman et al. 2020	Applied Biosystems™, TaqPath™ 1-step RT-qPCR Master Mix	Applied Biosystems™, 7500 Real-Time PCR	RdRP-gene	Not applicable	Not applicable	Not applicable	1	8			8	Negative				Negative					Negative				Negative					Negative				Negative					Negative				Negative
1	151	Hologic, Aptima® SARS-CoV-2 Assay	Hologic, Panther®	Hologic, Aptima® SARS-CoV-2 Assay			Hologic, Panther®	ORF1a/b	Not applicable	Not applicable	Not applicable	1	8			8
1	152	Cepheid, Xpert® Xpress SARS-CoV-2	Cepheid, GeneXpert®	Cepheid, Xpert® Xpress SARS-CoV-2			Cepheid, GeneXpert®	E-gene Sarbeco specific	N2-gene	Not applicable	Not applicable	2	8			8	Negative	Negative			Negative					Negative	Negative			Negative					Negative	Negative			Negative					Negative	Negative			Negative
1	153	Roche, Cobas® Liat SARS-COV-2/FluA/FluB	Roche, Cobas® Liat	Roche, Cobas® Liat SARS-CoV-2/FluA/FluB			Roche, Cobas® Liat	ORF1a/b	N-gene	Not applicable	Not applicable	2	8			8
1	154	BD, BD MAX ExK TNA-3	BD, BD MAX	BD, SARS-CoV-2 kit for BD MAX			BD, BD MAX™	N1-gene	N2-gene	Not applicable	Not applicable	2	8			8	Negative	Negative			Negative					Negative	Negative			Negative					Negative	Negative			Negative					Negative	Negative			Negative
1	155	Life Technologies, MagMax pathogen RNA/DNA kit	ThermoFischer Scientific, KingFisher Flex Purification System		Sarbeco E-gene, Corman et al. 2020; RdRP-gene, Corman et al. 2020	Applied Biosystems™, AgPath-ID™ One-step RT-PCR kit	Applied Biosystems™, QuantStudio™ 5 Real-Time PCR System	E-gene Sarbeco specific	RdRP-gene	Not applicable	Not applicable	2	8			8	Negative	Negative			Negative					Negative	Negative			Negative					Negative	Negative			Negative					Negative	Negative			Negative
1	156	Cepheid, Xpert® Xpress SARS-CoV-2	Cepheid, GeneXpert®	Cepheid, Xpert® Xpress SARS-CoV-2			Cepheid, GeneXpert®	E-gene Sarbeco specific	N2-gene	Not applicable	Not applicable	2	8			8	Not tested	Not tested			Not tested					Negative	Negative			Negative					Not tested	Not tested			Not tested					Not tested	Not tested			Not tested
1	157	Roche, DNA and Viral NA Small Volume kit	Roche, Magna Pure 96		Sarbeco E-gene, Corman et al. 2020	Applied Biosystems™, TaqMan™ Fast Virus Master Mix	Roche, Lightcycler 480 II	E-gene Sarbeco specific	Not applicable	Not applicable	Not applicable	1	8			8	Negative				Negative					Negative				Negative					Negative				Negative					Negative				Negative
1	158	Molgen, PurePrep Pathogens	ThermoFischer Scientific, KingFisher Flex Purification System	r-Biopharm, RIDAGENE SARS-CoV-2 RUO			Roche, Lightcycler 480 II	E-gene SARS-CoV-2 specific	Not applicable	Not applicable	Not applicable	1	8			8	Negative				Negative	50				Negative				Negative	50				Negative				Negative	50				Negative				Negative	50
1	159	Biotecon Diagnostics, Magnetic Preparation Kit VI	ThermoFischer Scientific, KingFisher Flex Purification System	Biotecon Diagnostics, microproof SARS-CoV-2 Identification Kit			Roche, Lightcycler 480 II	RdRP-gene	Not applicable	Not applicable	Not applicable	1	8			8	Negative				Negative	50				Negative				Negative	50				Negative				Negative	50				Negative				Negative	50
1	160	BioMerieux Diagnostics, Respiratory panel 2.1 plus	BioMerieux Diagnostics, Biofire FilmArray 2.0	BioMerieux Diagnostics, Respiratory panel 2.1 plus			BioMerieux Diagnostics, Biofire FilmArray 2.0	E-gene SARS-CoV-2 specific	Not applicable	Not applicable	Not applicable	1	8			8
1	161	Cepheid, Xpert® Xpress SARS-CoV-2	Cepheid, GeneXpert®	Cepheid, Xpert® Xpress SARS-CoV-2			Cepheid, GeneXpert®	E-gene Sarbeco specific	N2-gene	Not applicable	Not applicable	2	8			8	Not tested	Not tested			Not tested					Negative	Negative			Negative					Not tested	Not tested			Not tested					Not tested	Not tested			Not tested
1	162	Hologic, Panther Fusion® SARS-CoV-2 assay	Hologic, Panther®	Hologic, Panther Fusion® SARS-CoV-2 assay			Hologic, Panther®	ORF1a/b	Not applicable	Not applicable	Not applicable	1	8			8
1	163	Cepheid, Xpert® Xpress SARS-CoV-2	Cepheid, GeneXpert®	Cepheid, Xpert® Xpress SARS-CoV-2			Cepheid, GeneXpert®	E-gene Sarbeco specific	N2-gene	Not applicable	Not applicable	2	8			8	Negative	Negative			Negative	50	50			Negative	Negative			Negative	50	50			Negative	Negative			Negative	50	50			Negative	Negative			Negative	50
1	164	Hologic, Aptima® SARS-CoV-2 Assay	Hologic, Panther®	Hologic, Aptima® SARS-CoV-2 Assay			Hologic, Panther®	ORF1a/b	ORF1a/b	Not applicable	Not applicable	2	8			8
2	1	Diagenode Diagnostics, MagDEA Dx cartridges	Diagenode Diagnostics, geneLEAD VIII		N2-gene, Lu et al. 2020	Applied Biosystems™, TaqPath™ 1-step RT-qPCR Master Mix	Diagenode Diagnostics, geneLEAD VIII	N2-gene	Not applicable	Not applicable	Not applicable	1		8		8	Negative				Negative	50				Negative				Negative	50				Negative				Negative	50				Negative				Negative	50
2	2	QIAGEN, NeuMoDx™ SARS-CoV-2 Assay	QIAGEN, NeuMoDx™ 96 Molecular System		N-gene, Corman et al. 2020	Applied Biosystems™, TaqMan™ Fast Virus Master Mix	QIAGEN, NeuMoDx™ 96 Molecular System	N-gene	Not applicable	Not applicable	Not applicable	1		8		8	Negative				Negative	50				Negative				Negative	50				Negative				Negative	50				Negative				Negative	50
2	3	BioMerieux, NUCLISENS® easyMAG®	BioMerieux Diagnostics, easyMAG®		N-gene, Corman et al. 2020	Applied Biosystems™, TaqMan™ Fast Virus Master Mix	Applied Biosystems™, 7500 Real-Time PCR	N-gene	Not applicable	Not applicable	Not applicable	1		8		8	Negative				Negative	50				Negative				Negative	50				Negative				Negative	50				Negative				Negative	50
2	6	Roche, DNA and Viral NA Large Volume kit	Roche, MagNa Pure 96		RdRp-gene, Corman et al. 2020	Applied Biosystems™, TaqMan™ Fast Virus Master Mix	Applied Biosystems™, 7500 Real-Time PCR	RdRP-gene	Not applicable	Not applicable	Not applicable	1		8		8	Negative				Negative					Negative				Negative					Negative				Negative					Negative				Negative
2	7	Hologic, Panther Fusion® Open Access™	Hologic, Panther® Fusion		RdRp-gene, Corman et al. 2020	Hologic, Panther Extraction Fluids-S	Hologic, Panther® Fusion	RdRP-gene	Not applicable	Not applicable	Not applicable	1		7		7	Negative				Negative					Negative				Negative					Negative				Negative					Negative				Negative
2	8	Promega, Maxwell RSC Blood DNA kit	Promega, Maxwell		RdRP-gene, Corman et al. 2020 (adapted)	Applied Biosystems™, TaqMan™ Fast Virus Master Mix	Applied Biosystems™, QuantStudio™ 5 Real-Time PCR System	RdRP-gene	Not applicable	Not applicable	Not applicable	1		8		8	Negative				Negative					Negative				Negative					Negative				Negative					Negative				Negative
2	9	Roche, DNA and Viral NA Small Volume kit	Roche, MagNa Pure 96		Sarbeco E-gene, Corman et al. 2020	Applied Biosystems™, TaqMan™ Fast Virus Master Mix	Applied Biosystems™, 7500 Real-Time PCR	E-gene Sarbeco specific	Not applicable	Not applicable	Not applicable	1		8		8	Negative				Negative					Negative				Negative					Negative				Negative					Negative				Negative
2	10	QIAGEN, NeuMoDx™ SARS-CoV-2 Assay	QIAGEN, NeuMoDx™ 96 Molecular System		Sarbeco E-gene, Corman et al. 2020	NeuMoDx, LDT Master Mix, RNA	QIAGEN, NeuMoDx™ 96 Molecular System	E-gene Sarbeco specific	Not applicable	Not applicable	Not applicable	1		6.5		6.5	Negative				Negative					Negative				Negative					Negative				Negative					Negative				Negative
2	11	Roche, DNA and Viral NA Small Volume kit	Roche, MagNa Pure 96		Sarbeco E-gene, Corman et al. 2020	Roche, LightCycler Multiplex RNA Virus Master	Roche, Lightcycler 480 II	E-gene Sarbeco specific	Not applicable	Not applicable	Not applicable	1		7		7	Negative				Negative					Negative				Negative					Negative				Negative					Negative				Negative
2	12	Molgen, PurePrep Pathogens	Molgen, PurePrep 96		Sarbeco E-gene, Corman et al. 2020	Roche, LightCycler Multiplex RNA Virus Master	Roche, Lightcycler 480 II	E-gene Sarbeco specific	Not applicable	Not applicable	Not applicable	1		8		8	Negative				Negative					Negative				Negative					Negative				Negative					Negative				Negative
2	13	Molgen, PurePrep Pathogens	Molgen, PurePrep 96		Sarbeco E-gene, Corman et al. 2020	Roche, LightCycler Multiplex RNA Virus Master	Roche, Lightcycler 480 II	E-gene Sarbeco specific	Not applicable	Not applicable	Not applicable	1		8		8	Negative				Negative					Negative				Negative					Negative				Negative					Negative				Negative
2	14	Roche, DNA and Viral NA Small Volume kit	Roche, MagNa Pure 96		Sarbeco E-gene, Corman et al. 2020	Applied Biosystems™, TaqMan™ Fast Virus Master Mix	Roche, Lightcycler 480 II	E-gene Sarbeco specific	Not applicable	Not applicable	Not applicable	1		8		8	Negative				Negative					Negative				Negative					Negative				Negative					Negative				Negative
2	15	Siemens, VERSANT Sample Preparation 1.0 Reagents	Siemens Healthcare Diagnostics Inc., VERSANT kPCR Molecular System		Sarbeco E-gene, Corman et al. 2020	Applied Biosystems™, TaqMan™ Fast Virus Master Mix	Applied Biosystems™, QuantStudio™ 5 Real-Time PCR System	E-gene Sarbeco specific	Not applicable	Not applicable	Not applicable	1		8		8	Negative				Negative					Negative				Negative					Negative				Negative					Negative				Negative
2	16	BioMerieux, NUCLISENS® easyMAG®	BioMerieux Diagnostics, easyMAG®		Sarbeco E-gene, Corman et al. 2020	Applied Biosystems™, TaqMan™ Fast Virus Master Mix	Applied Biosystems™, 7500 Real-Time PCR	E-gene Sarbeco specific	Not applicable	Not applicable	Not applicable	1		7		7	Negative				Negative					Negative				Negative					Negative				Negative					Negative				Negative
2	17	Roche, DNA and Viral NA Small Volume kit	Roche, MagNa Pure 96		Sarbeco E-gene, Corman et al. 2020	Applied Biosystems™, TaqMan™ Fast Virus Master Mix	Roche, Lightcycler 480 II	E-gene Sarbeco specific	Not applicable	Not applicable	Not applicable	1		6		6	Positive				Positive	28.01				Negative				Negative					Negative				Negative					Negative				Negative
2	18	Abclonal, ANDiS Viral Nucleic RNA Auto Extraction & Purification Kit	Andi, S350		Sarbeco E-gene, Corman et al. 2020	Applied Biosystems™, TaqMan™ Fast Virus Master Mix	Applied Biosystems™, 7500 Real-Time PCR	E-gene Sarbeco specific	Not applicable	Not applicable	Not applicable	1		8		8	Negative				Negative					Negative				Negative					Negative				Negative					Negative				Negative
2	19	Roche, DNA and Viral NA Small Volume kit	Roche, MagNa Pure 96		Sarbeco E-gene, Corman et al. 2020	Applied Biosystems™, TaqMan™ Fast Virus Master Mix	Applied Biosystems™, 7500 Real-Time PCR	E-gene Sarbeco specific	Not applicable	Not applicable	Not applicable	1		8		8	Negative				Negative					Negative				Negative					Negative				Negative					Negative				Negative
2	20	Life Technologies, MagMax pathogen RNA/DNA kit	ThermoFischer Scientific, KingFisher Flex Purification System		Sarbeco E-gene, Corman et al. 2020	Applied Biosystems™, TaqMan™ Fast Virus Master Mix	Applied Biosystems™, 7500 Real-Time PCR	E-gene Sarbeco specific	Not applicable	Not applicable	Not applicable	1		8		8	Negative				Negative	50				Negative				Negative	50				Negative				Negative	50				Negative				Negative	50
2	21	Siemens, VERSANT Sample Preparation 1.0 Reagents	Siemens Healthcare Diagnostics Inc., VERSANT kPCR Molecular System		Sarbeco E-gene, Corman et al. 2020	Applied Biosystems™, TaqMan™ Fast Virus Master Mix	Applied Biosystems™, QuantStudio™ 5 Real-Time PCR System	E-gene Sarbeco specific	Not applicable	Not applicable	Not applicable	1		8		8	Negative				Negative					Negative				Negative					Negative				Negative					Negative				Negative
2	22	Roche, DNA and Viral NA Small Volume kit	Roche, MagNa Pure 96		Sarbeco E-gene, Corman et al. 2020	Applied Biosystems™, TaqMan™ Fast Virus Master Mix	Roche, Lightcycler 480 II	E-gene Sarbeco specific	Not applicable	Not applicable	Not applicable	1		8		8	Negative				Negative					Negative				Negative					Negative				Negative					Negative				Negative
2	23	BioMerieux, NUCLISENS® easyMAG®	BioMerieux Diagnostics, easyMAG®		Sarbeco E-gene, Corman et al. 2020	Applied Biosystems™, TaqPath™ 1-step RT-qPCR Master Mix	Roche, Lightcycler 480 II	E-gene Sarbeco specific	Not applicable	Not applicable	Not applicable	1		8		8	Negative				Negative					Negative				Negative					Negative				Negative					Negative				Negative
2	24	BioMerieux, NUCLISENS® easyMAG®	BioMerieux Diagnostics, easyMAG®		Sarbeco E-gene, Corman et al. 2020	Applied Biosystems™, TaqMan™ Fast Virus Master Mix	Roche, Lightcycler 480 II	E-gene Sarbeco specific	Not applicable	Not applicable	Not applicable	1		7.5		7.5	Negative				Negative					Negative				Negative					Negative				Negative					Negative				Negative
2	25	Roche, DNA and Viral NA Small Volume kit	Roche, MagNa Pure 96		Sarbeco E-gene, Corman et al. 2020	Applied Biosystems™, TaqPath™ 1-step RT-qPCR Master Mix	Bio-Rad, CFX96 Real-time PCR System	E-gene Sarbeco specific	Not applicable	Not applicable	Not applicable	1		8		8	Negative				Negative	50				Negative				Negative	50				Negative				Negative	50				Negative				Negative	50
2	26	QIAGEN, NeuMoDx™ SARS-CoV-2 Assay	QIAGEN, NeuMoDx™ 96 Molecular System		Sarbeco E-gene, Corman et al. 2020	Applied Biosystems™, TaqMan™ Fast Virus Master Mix	QIAGEN, NeuMoDx™ 96 Molecular System	E-gene Sarbeco specific	Not applicable	Not applicable	Not applicable	1		8		8	Negative				Negative	50				Negative				Negative	50				Negative				Negative	50				Negative				Negative	50
2	27	Molgen, PurePrep Pathogens	Tecan, Freedom EVO® 150		Sarbeco E-gene, Corman et al. 2020	Applied Biosystems™, TaqMan™ Fast Virus Master Mix	Tecan, Freedom EVO® 150	E-gene Sarbeco specific	Not applicable	Not applicable	Not applicable	1		6		6	Negative				Negative	50				Negative				Negative	50				Negative				Negative	50				Negative				Negative	50
2	28	BioMerieux, NUCLISENS® easyMAG®	BioMerieux Diagnostics, easyMAG®		Sarbeco E-gene, Corman et al. 2020	Applied Biosystems™, TaqMan™ Fast Virus Master Mix	Applied Biosystems™, 7500 Real-Time PCR	E-gene Sarbeco specific	Not applicable	Not applicable	Not applicable	1		8		8	Negative				Negative	50				Negative				Negative	50				Negative				Negative	50				Negative				Negative	50
2	29	Molgen, PurePrep Pathogens	Hamilton, Microlab STARlet		Sarbeco E-gene, Corman et al. 2020	Applied Biosystems™, TaqMan™ Fast Virus Master Mix	Bio-Rad, CFX384 Real-time PCR System	E-gene Sarbeco specific	Not applicable	Not applicable	Not applicable	1		8		8	Negative				Negative	50				Negative				Negative	50				Negative				Negative	50				Negative				Negative	50
2	30	QIAGEN, QIAsymphony DSP Virus/Pathogen Mini Kit	QIAGEN, QIAsymphony		Sarbeco E-gene, Corman et al. 2020	Applied Biosystems™, TaqMan™ Fast Virus Master Mix	Bio-Rad, CFX96 Real-time PCR System	E-gene Sarbeco specific	Not applicable	Not applicable	Not applicable	1		8		8	Negative				Negative	50				Negative				Negative	50				Negative				Negative	50				Negative				Negative	50
2	31	Roche, DNA and Viral NA Small Volume kit	Roche, MagNa Pure 96		Sarbeco E-gene, Corman et al. 2020	Applied Biosystems™, TaqMan™ Fast Virus Master Mix	Applied Biosystems™, 7500 Real-Time PCR	E-gene Sarbeco specific	Not applicable	Not applicable	Not applicable	1		8		8	Negative				Negative					Negative				Negative					Negative				Negative					Negative				Negative
2	32	Roche, DNA and Viral NA Large Volume kit	Roche, MagNa Pure 96		Sarbeco E-gene, Corman et al. 2020	Applied Biosystems™, TaqMan™ Fast Virus Master Mix	Applied Biosystems™, 7500 Real-Time PCR	E-gene Sarbeco specific	Not applicable	Not applicable	Not applicable	1		7		7	Negative				Negative					Negative				Negative					Negative				Negative					Negative				Negative
2	33	QIAGEN, QIAsymphony DSP Virus/Pathogen Mini Kit	QIAGEN, QIAsymphony		Sarbeco E-gene, Corman et al. 2020	Applied Biosystems™, TaqMan™ Fast Virus Master Mix	Qiagen, Rotor-Gene Q	E-gene Sarbeco specific	Not applicable	Not applicable	Not applicable	1		8		8	Negative				Negative					Negative				Negative					Negative				Negative					Negative				Negative
2	34	Roche, DNA and Viral NA Small Volume kit	Roche, MagNa Pure 96		Sarbeco E-gene, Corman et al. 2020	Applied Biosystems™, TaqMan™ Fast Virus Master Mix	Applied Biosystems™, 7500 Real-Time PCR	E-gene Sarbeco specific	Not applicable	Not applicable	Not applicable	1		8		8	Negative				Negative					Negative				Negative					Negative				Negative					Negative				Negative
2	35	Roche, MagNA Pure LC Total Nucleic Acid Isolation Kit	Roche, MagNa Pure 96		Sarbeco E-gene, Corman et al. 2020	Applied Biosystems™, TaqMan™ Fast Virus Master Mix	Applied Biosystems™, 7500 Real-Time PCR	E-gene Sarbeco specific	Not applicable	Not applicable	Not applicable	1		8		8	Negative				Negative					Negative				Negative					Negative				Negative					Negative				Negative
2	36	Life Technologies, MagMax pathogen RNA/DNA kit	ThermoFischer Scientific, KingFisher Flex Purification System		Sarbeco E-gene, Corman et al. 2020	Applied Biosystems™, AgPath-ID™ One-step RT-PCR kit	Applied Biosystems™, QuantStudio™ 5 Real-Time PCR System	E-gene Sarbeco specific	Not applicable	Not applicable	Not applicable	1		8		8	Negative				Negative					Negative				Negative					Negative				Negative					Negative				Negative
2	37	Siemens, VERSANT Sample Preparation 1.0 Reagents	Siemens Healthcare Diagnostics Inc., VERSANT kPCR Molecular System		Sarbeco E-gene, Corman et al. 2020	Applied Biosystems™, TaqMan™ Fast Virus Master Mix	Siemens, Versant AD module	E-gene Sarbeco specific	Not applicable	Not applicable	Not applicable	1		8		8	Negative				Negative					Negative				Negative					Negative				Negative					Negative				Negative
2	38	RBCBioscience, MagCore® Viral Nucleic Acid Extraction Kit	RBCBioscience, MagCore® HF16 Plus		Sarbeco E-gene, Corman et al. 2020	Applied Biosystems™, TaqPath™ 1-step RT-qPCR Master Mix	Roche, Lightcycler 480 II	E-gene Sarbeco specific	Not applicable	Not applicable	Not applicable	1		6		6	Negative				Negative					Negative				Negative					Negative				Negative					Negative				Negative
2	39	QIAGEN, QIAsymphony DSP Virus/Pathogen Mini Kit	QIAGEN, QIAsymphony		Sarbeco E-gene, Corman et al. 2020	Applied Biosystems™, TaqMan™ Fast Virus Master Mix	Qiagen, Rotor-Gene Q	E-gene Sarbeco specific	Not applicable	Not applicable	Not applicable	1		8		8	Negative				Negative					Negative				Negative					Negative				Negative					Negative				Negative
2	40	BioMerieux, NUCLISENS® easyMAG®	BioMerieux Diagnostics, easyMAG®		Sarbeco E-gene, Corman et al. 2020	Applied Biosystems™, TaqMan™ Fast Virus Master Mix	Applied Biosystems™, 7500 Real-Time PCR	E-gene Sarbeco specific	Not applicable	Not applicable	Not applicable	1		7		7	Negative				Negative					Negative				Negative					Negative				Negative					Negative				Negative
2	41	Roche, MagNA Pure LC Total Nucleic Acid Isolation Kit	Roche, MagNa Pure 96		Sarbeco E-gene, Corman et al. 2020	Applied Biosystems™, TaqMan™ Fast Virus Master Mix	Applied Biosystems™, QuantStudio™ 5 Real-Time PCR System	E-gene Sarbeco specific	Not applicable	Not applicable	Not applicable	1		8		8	Negative				Negative	50				Negative				Negative	50				Negative				Negative	50				Negative				Negative	50
2	42	Molgen, PurePrep Pathogens	Molgen, PurePrep 96		Sarbeco E-gene, Corman et al. 2020; N1-gene, Lu et al. 2020	Roche, LightCycler Multiplex RNA Virus Master	Roche, Lightcycler 480 II	E-gene Sarbeco specific	N1-gene	Not applicable	Not applicable	2		8		8	Negative	Negative			Negative					Negative	Negative			Negative					Negative	Negative			Negative					Negative	Negative			Negative
2	43	Chemagen, Chemagic Viral DNA/RNA 300 kit H96	PerkinElmer, Chemagic™ 360-D		Sarbeco E-gene, Corman et al. 2020; N1-gene, Lu et al. 2020	Bioline, SensiFAST™ Probe Direct SuperMix	Analytik Jena, qTOWER	E-gene Sarbeco specific	N1-gene	Not applicable	Not applicable	2		7		7	Negative	Negative			Negative					Negative	Negative			Negative					Negative	Negative			Negative					Negative	Negative			Negative
2	44	BioMerieux, NUCLISENS® easyMAG®	BioMerieux Diagnostics, easyMAG®		Sarbeco E-gene, Corman et al. 2020; N1-gene, Lu et al. 2020	Applied Biosystems™, TaqMan™ Fast Virus Master Mix	Applied Biosystems™, Quantstudio™ 6 Flex Real-time PCR System	E-gene Sarbeco specific	N1-gene	Not applicable	Not applicable	2		8		8	Negative	Negative			Negative					Negative	Negative			Negative					Negative	Negative			Negative					Negative	Negative			Negative
2	45	Siemens, VERSANT Sample Preparation 1.0 Reagents	Tecan, Freedom EVO® 150		Sarbeco E-gene, Corman et al. 2020; N1-gene, Lu et al. 2020	Applied Biosystems™, TaqMan™ Fast Virus Master Mix	Applied Biosystems™, Quantstudio™ 6 Flex Real-time PCR System	E-gene Sarbeco specific	N1-gene	Not applicable	Not applicable	2		7		7	Negative	Negative			Negative					Negative	Negative			Negative					Negative	Negative			Negative					Negative	Negative			Negative
2	46	Roche, MagNA Pure LC Total Nucleic Acid Isolation Kit	Roche, MagNA Pure 24		Sarbeco E-gene, Corman et al. 2020; N1-gene, Lu et al. 2020; N2-gene, Lu et al. 2020	Qiagen, QuantiNova Pathogen (QNP)	Qiagen, Rotor-Gene Q	E-gene Sarbeco specific	N-gene	Not applicable	Not applicable	2		7.5		7.5	Negative	Equivocal			Negative		37.58			Equivocal	Equivocal			Equivocal	35.09	41.79			Negative	Negative			Negative					Negative	Negative			Negative
2	47	Roche, DNA and Viral NA Large Volume kit	Roche, MagNa Pure 96		Sarbeco E-gene, Corman et al. 2020; N-gene, Lu et al. 2020	Roche, LightCycler Multiplex RNA Virus Master	Roche, Lightcycler 480 II	E-gene SARS-CoV-2 specific	N-gene	Not applicable	Not applicable	2		8		8	Negative	Negative			Negative					Negative	Negative			Negative					Negative	Negative			Negative					Negative	Negative			Negative
2	48	Roche, MagNA Pure LC Total Nucleic Acid Isolation Kit	Roche, MagNA Pure LC 2.0		Sarbeco E-gene, Corman et al. 2020; RdRP-gene, Corman et al. 2020	Applied Biosystems™, TaqMan™ Fast Virus Master Mix	Roche, Lightcycler 480 II	E-gene SARS-CoV-2 specific	RdRP-gene	Not applicable	Not applicable	2		8		8	Negative	Negative			Negative					Negative	Negative			Negative					Negative	Negative			Negative					Negative	Negative			Negative
2	49	Roche, MagNA Pure LC Total Nucleic Acid Isolation Kit	Roche, MagNa Pure 96		Sarbeco E-gene, Corman et al. 2020; RdRP-gene, Corman et al. 2020 (adapted)	Applied Biosystems™, TaqMan™ Fast Virus Master Mix	Roche, Lightcycler 480 II	E-gene Sarbeco specific	RdRP-gene	Not applicable	Not applicable	2		8		8	Negative	Negative			Negative					Negative	Negative			Negative	50	50			Negative	Negative			Negative	50	50			Negative	Negative			Negative	50
2	50	QIAGEN, QIAsymphony DSP Virus/Pathogen Mini Kit	QIAGEN, QIAsymphony		Sarbeco E-gene, Corman et al. 2020; RdRP-gene, Lu et al. 2020	Applied Biosystems™, TaqMan™ Fast Virus Master Mix	Applied Biosystems™, 7500 Real-Time PCR	E-gene Sarbeco specific	RdRP-gene	Not applicable	Not applicable	2		6		6	Negative	Negative			Negative	50	50			Negative	Negative			Negative	50	50			Negative	Negative			Negative	50	50			Negative	Negative			Negative	50
2	52	Cepheid, Xpert® Xpress SARS-CoV-2	Cepheid, GeneXpert®	Cepheid, Xpert® Xpress SARS-CoV-2			Cepheid, GeneXpert®	E-gene Sarbeco specific	N2-gene	Not applicable	Not applicable	2		8		8	Negative	Negative			Negative					Negative	Negative			Negative					Negative	Negative			Negative					Negative	Negative			Negative
2	53	Cepheid, Xpert® Xpress SARS-CoV-2	Cepheid, GeneXpert®	Cepheid, Xpert® Xpress SARS-CoV-2			Cepheid, GeneXpert®	E-gene Sarbeco specific	N2-gene	Not applicable	Not applicable	2		8		8	Negative	Negative			Negative	50	50			Negative	Negative			Negative	50	50			Negative	Negative			Negative	50	50			Negative	Negative			Negative	50
2	54	Cepheid, Xpert® Xpress SARS-CoV-2	Cepheid, GeneXpert®	Cepheid, Xpert® Xpress SARS-CoV-2			Cepheid, GeneXpert®	E-gene Sarbeco specific	N2-gene	Not applicable	Not applicable	2		8		8	Negative	Negative			Negative	50	50			Negative	Negative			Negative	50	50			Negative	Negative			Negative	50	50			Negative	Negative			Negative	50
2	55	Cepheid, Xpert® Xpress SARS-CoV-2	Cepheid, GeneXpert®	Cepheid, Xpert® Xpress SARS-CoV-2			Cepheid, GeneXpert®	E-gene Sarbeco specific	N2-gene	Not applicable	Not applicable	2		8		8	Negative	Negative			Negative	50	50			Negative	Negative			Negative	50	50			Negative	Negative			Negative	50	50			Negative	Negative			Negative	50
2	56	Seegene, STARMag 96x4 Universal Cartridge Kit	Hamilton, Microlab STARlet	Seegene, Allplex™ 2019-nCoV Assay			Bio-Rad, CFX96 Real-time PCR System	E-gene Sarbeco specific	RdRP-gene	N-gene	Not applicable	3		8		8	Negative	Negative	Negative		Negative	50	50	50		Negative	Negative	Negative		Negative	50	50	50		Negative	Negative	Negative		Negative	50	50	50		Negative	Negative	Negative		Negative	50
2	57	Magtivio, MagSi-NA Pathogens	ThermoFischer Scientific, KingFisher Flex Purification System	Seegene, Allplex™ 2019-nCoV Assay			Bio-Rad, CFX96 Real-time PCR System	E-gene Sarbeco specific	RdRP-gene	N-gene	Not applicable	3		8		8	Negative	Negative	Negative		Negative					Negative	Negative	Negative		Negative					Negative	Negative	Negative		Negative					Negative	Negative	Negative		Negative
2	58	Cepheid, Xpert® Xpress SARS-CoV-2	Cepheid, GeneXpert®	Cepheid, Xpert® Xpress SARS-CoV-2			Cepheid, GeneXpert®	E-gene Sarbeco specific	N2-gene	Not applicable	Not applicable	2		8		8	Negative	Negative			Negative					Negative	Negative			Negative					Negative	Negative			Negative					Negative	Negative			Negative
2	60	Cepheid, Xpert® Xpress SARS-CoV-2	Cepheid, GeneXpert®	Cepheid, Xpert® Xpress SARS-CoV-2			Cepheid, GeneXpert®	E-gene Sarbeco specific	N2-gene	Not applicable	Not applicable	2		8		8	Negative	Negative			Negative					Negative	Negative			Negative					Negative	Negative			Negative					Negative	Negative			Negative
2	61	Roche, DNA and Viral NA Small Volume kit	Roche, MagNa Pure 96	TIB-MolBiol, LightMix® Modular Sarbecovirus E-gene, CE			Roche, Lightcycler 480 II	E-gene Sarbeco specific	Not applicable	Not applicable	Not applicable	1		8		8	Negative				Negative					Negative				Negative					Negative				Negative					Negative				Negative
2	62	Seegene, STARMag 96x4 Universal Cartridge Kit	Hamilton, Microlab STARlet	Seegene, Allplex™ SARS-CoV-2 Assay			Bio-Rad, CFX96 Real-time PCR System	E-gene Sarbeco specific	RdRP-gene	S-gene	N-gene	4		8		8	Negative	Negative	Negative	Negative	Negative					Negative	Negative	Negative	Negative	Negative					Negative	Negative	Negative	Negative	Negative					Negative	Negative	Negative	Negative	Negative
2	63	Cepheid, Xpert® Xpress SARS-CoV-2/Flu/RSV	Cepheid, GeneXpert®	Cepheid, Xpert® Xpress SARS-CoV-2/Flu/RSV			Cepheid, GeneXpert®	Multiplex E-gene Sarbeco specific/N2-gene	Not applicable	Not applicable	Not applicable	1		8		8	Not tested				Not tested					Negative				Negative					Not tested				Not tested					Not tested				Not tested
2	64	Abclonal, ANDiS Viral Nucleic RNA Auto Extraction & Purification Kit	Andi, S350	TIB-MolBiol, LightMix® Modular Sarbecovirus E-gene, CE			Roche, Lightcycler 480 II	E-gene Sarbeco specific	Not applicable	Not applicable	Not applicable	1		8		8	Negative				Negative	50				Negative				Negative	50				Negative				Negative	50				Negative				Negative	50
2	65	Cepheid, Xpert® Xpress SARS-CoV-2/Flu/RSV	Cepheid, GeneXpert®	Cepheid, Xpert® Xpress SARS-CoV-2/Flu/RSV			Cepheid, GeneXpert®	Multiplex E-gene Sarbeco specific/N2-gene	Not applicable	Not applicable	Not applicable	1		8		8	Negative				Negative					Negative				Negative					Negative				Negative					Negative				Negative
2	66	Cepheid, Xpert® Xpress SARS-CoV-2/Flu/RSV	Cepheid, GeneXpert®	Cepheid, Xpert® Xpress SARS-CoV-2/Flu/RSV			Cepheid, GeneXpert®	Multiplex E-gene Sarbeco specific/N2-gene	Not applicable	Not applicable	Not applicable	1		8		8	Negative				Negative	50				Negative				Negative	50				Negative				Negative	50				Negative				Negative
2	67	Seegene, STARMag 96x4 Universal Cartridge Kit	Hamilton, Microlab STARlet	Seegene, Allplex™ SARS-CoV-2 Assay			Bio-Rad, CFX96 Real-time PCR System	E-gene Sarbeco specific	Multiplex RdRP-/S-gene	N-gene	Not applicable	4		8		8	Negative	Negative	Negative		Negative					Negative	Negative	Negative		Negative					Negative	Negative	Negative		Negative					Negative	Negative	Negative		Negative
2	70	Roche, DNA and Viral NA Small Volume kit	Roche, MagNa Pure 96	TIB-MolBiol, SARS-CoV-2			Roche, Lightcycler 480 II	E-gene Sarbeco specific	Not applicable	Not applicable	Not applicable	1		8		8	Negative				Negative	50				Negative				Negative	50				Negative				Negative	50				Negative				Negative	50
2	71	Seegene, STARMag 96x4 Universal Cartridge Kit	Hamilton, Microlab STARlet	Seegene, Allplex™ SARS-CoV-2 Assay			Bio-Rad, CFX96 Real-time PCR System	E-gene Sarbeco specific	N-gene	Multiplex RdRP-/S-gene	Not applicable	4		8		8	Negative	Negative	Negative		Negative					Negative	Negative	Negative		Negative					Negative	Negative	Negative		Negative					Negative	Negative	Negative		Negative
2	72	Seegene, STARMag 96x4 Universal Cartridge Kit	Hamilton, Microlab STARlet	Seegene, Allplex™ 2019-nCoV Assay			Bio-Rad, CFX96 Real-time PCR System	E-gene Sarbeco specific	RdRP-gene	N-gene	Not applicable	3		8		8	Negative	Negative	Negative		Negative	50	50	50		Negative	Negative	Negative		Negative	50	50	50		Negative	Negative	Negative		Negative	50	50	50		Negative	Negative	Negative		Negative	50
2	73	Cepheid, Xpert® Xpress SARS-CoV-2/Flu/RSV	Cepheid, GeneXpert®	Cepheid, Xpert® Xpress SARS-CoV-2/Flu/RSV			Cepheid, GeneXpert®	Multiplex E-gene Sarbeco specific/N2-gene	Not applicable	Not applicable	Not applicable	2		8		8	Negative				Negative	50				Negative				Negative	50				Negative				Negative	50				Negative				Negative	50
2	74	Cepheid, Xpert® Xpress SARS-CoV-2/Flu/RSV	Cepheid, GeneXpert®	Cepheid, Xpert® Xpress SARS-CoV-2/Flu/RSV			Cepheid, GeneXpert®	Multiplex E-gene Sarbeco specific/N2-gene	Not applicable	Not applicable	Not applicable	2		8		8	Not tested				Not tested					Negative				Negative					Not tested				Not tested					Not tested				Not tested
2	75	Cepheid, Xpert® Xpress SARS-CoV-2/Flu/RSV	Cepheid, GeneXpert®	Cepheid, Xpert® Xpress SARS-CoV-2/Flu/RSV			Cepheid, GeneXpert®	Multiplex E-gene Sarbeco specific/N2-gene	Not applicable	Not applicable	Not applicable	2		8		8	Negative				Negative	50				Negative				Negative	50				Negative				Negative	50				Negative				Negative	50
2	76	Cepheid, Xpert® Xpress SARS-CoV-2/Flu/RSV	Cepheid, GeneXpert®	Cepheid, Xpert® Xpress SARS-CoV-2/Flu/RSV			Cepheid, GeneXpert®	Multiplex E-gene Sarbeco specific/N2-gene	Not applicable	Not applicable	Not applicable	2		8		8	Negative				Negative					Negative				Negative					Negative				Negative					Negative				Negative
2	78	Cepheid, Xpert® Xpress SARS-CoV-2/Flu/RSV	Cepheid, GeneXpert®	Cepheid, Xpert® Xpress SARS-CoV-2/Flu/RSV			Cepheid, GeneXpert®	Multiplex E-gene Sarbeco specific/N2-gene	Not applicable	Not applicable	Not applicable	2		8		8	Negative				Negative	50				Negative				Negative	50				Negative				Negative	50				Negative				Negative	50
2	79	Cepheid, Xpert® Xpress SARS-CoV-2/Flu/RSV	Cepheid, GeneXpert®	Cepheid, Xpert® Xpress SARS-CoV-2/Flu/RSV			Cepheid, GeneXpert®	Multiplex E-gene Sarbeco specific/N2-gene	Not applicable	Not applicable	Not applicable	2		8		8	Negative				Negative	50				Negative				Negative	50				Negative				Negative	50				Negative				Negative	50
2	80	Cepheid, Xpert® Xpress SARS-CoV-2/Flu/RSV	Cepheid, GeneXpert®	Cepheid, Xpert® Xpress SARS-CoV-2/Flu/RSV			Cepheid, GeneXpert®	Multiplex E-gene Sarbeco specific/N2-gene	Not applicable	Not applicable	Not applicable	2		8		8	Not tested				Not tested					Negative				Negative					Not tested				Not tested					Not tested				Not tested
2	82	Cepheid, Xpert® Xpress SARS-CoV-2/Flu/RSV	Cepheid, GeneXpert®	Cepheid, Xpert® Xpress SARS-CoV-2/Flu/RSV			Cepheid, GeneXpert®	Multiplex E-gene Sarbeco specific/N2-gene	Not applicable	Not applicable	Not applicable	2		8		8	Not tested				Not tested					Negative				Negative					Not tested				Not tested					Not tested				Not tested
2	83	Cepheid, Xpert® Xpress SARS-CoV-2/Flu/RSV	Cepheid, GeneXpert®	Cepheid, Xpert® Xpress SARS-CoV-2/Flu/RSV			Cepheid, GeneXpert®	Multiplex E-gene Sarbeco specific/N2-gene	Not applicable	Not applicable	Not applicable	2		8		8	Negative				Negative					Negative				Negative					Negative				Negative					Negative				Negative
2	84	Cepheid, Xpert® Xpress SARS-CoV-2/Flu/RSV	Cepheid, GeneXpert®	Cepheid, Xpert® Xpress SARS-CoV-2/Flu/RSV			Cepheid, GeneXpert®	Multiplex E-gene Sarbeco specific/N2-gene	Not applicable	Not applicable	Not applicable	2		8		8	Negative				Negative					Negative				Negative					Negative				Negative					Negative				Negative
2	85	Cepheid, Xpert® Xpress SARS-CoV-2/Flu/RSV	Cepheid, GeneXpert®	Cepheid, Xpert® Xpress SARS-CoV-2/Flu/RSV			Cepheid, GeneXpert®	Multiplex E-gene Sarbeco specific/N2-gene	Not applicable	Not applicable	Not applicable	2		8		8	Negative				Negative					Negative				Negative					Negative				Negative					Negative				Negative
2	86	Cepheid, Xpert® Xpress SARS-CoV-2/Flu/RSV	Cepheid, GeneXpert®	Cepheid, Xpert® Xpress SARS-CoV-2/Flu/RSV			Cepheid, GeneXpert®	Multiplex E-gene Sarbeco specific/N2-gene	Not applicable	Not applicable	Not applicable	2		8		8	Negative				Negative	50				Negative				Negative	50				Negative				Negative	50				Negative				Negative	50
2	87	Cepheid, Xpert® Xpress SARS-CoV-2/Flu/RSV	Cepheid, GeneXpert®	Cepheid, Xpert® Xpress SARS-CoV-2/Flu/RSV			Cepheid, GeneXpert®	Multiplex E-gene Sarbeco specific/N2-gene	Not applicable	Not applicable	Not applicable	2		8		8	Negative				Negative					Negative				Negative					Negative				Negative					Negative				Negative
2	88	Cepheid, Xpert® Xpress SARS-CoV-2/Flu/RSV	Cepheid, GeneXpert®	Cepheid, Xpert® Xpress SARS-CoV-2/Flu/RSV			Cepheid, GeneXpert®	Multiplex E-gene Sarbeco specific/N2-gene	Not applicable	Not applicable	Not applicable	2		8		8	Not tested				Not tested					Negative				Negative					Not tested				Not tested					Not tested				Not tested
2	89	Cepheid, Xpert® Xpress SARS-CoV-2/Flu/RSV	Cepheid, GeneXpert®	Cepheid, Xpert® Xpress SARS-CoV-2/Flu/RSV			Cepheid, GeneXpert®	Multiplex E-gene Sarbeco specific/N2-gene	Not applicable	Not applicable	Not applicable	2		8		8	Not tested				Not tested					Negative				Negative	50				Not tested				Not tested					Not tested				Not tested
2	90	Cepheid, Xpert® Xpress SARS-CoV-2/Flu/RSV	Cepheid, GeneXpert®	Cepheid, Xpert® Xpress SARS-CoV-2/Flu/RSV			Cepheid, GeneXpert®	Multiplex E-gene Sarbeco specific/N2-gene	Not applicable	Not applicable	Not applicable	2		8		8	Negative				Negative					Negative				Negative					Negative				Negative					Negative				Negative
2	93	Cepheid, Xpert® Xpress SARS-CoV-2/Flu/RSV	Cepheid, GeneXpert®	Cepheid, Xpert® Xpress SARS-CoV-2/Flu/RSV			Cepheid, GeneXpert®	Multiplex E-gene Sarbeco specific/N2-gene	Not applicable	Not applicable	Not applicable	2		8		8	Negative				Negative	50				Negative				Negative	50				Negative				Negative	50				Negative				Negative	50
2	94	Cepheid, Xpert® Xpress SARS-CoV-2/Flu/RSV	Cepheid, GeneXpert®	Cepheid, Xpert® Xpress SARS-CoV-2/Flu/RSV			Cepheid, GeneXpert®	Multiplex E-gene Sarbeco specific/N2-gene	Not applicable	Not applicable	Not applicable	2		7.5		7.5	Negative				Negative					Negative				Negative					Negative				Negative					Negative				Negative
2	95	Bosch, Vivalytic SARS-CoV-2 RT-PCR/NAAT	Bosch, Vivalytic	Bosch, Vivalytic SARS-CoV-2 RT-PCR/NAAT			Bosch, Vivalytic	E-gene SARS-CoV-2 specific	Not applicable	Not applicable	Not applicable	1		6		6	Not tested				Not tested					Negative				Negative					Not tested				Not tested					Not tested				Not tested
2	96	Molgen, PurePrep Pathogens	Molgen, PurePrep 96	r-Biopharm, RIDAGENE SARS-CoV-2 RUO			Bio-Rad, CFX96 Real-time PCR System	E-gene SARS-CoV-2 specific	Not applicable	Not applicable	Not applicable	1		8		8	Negative				Negative					Negative				Negative					Negative				Negative					Negative				Negative
2	97	ElitechGROUP, ELITe InGenius SP 200	ElitechGROUP, ELITe InGenius®	ELITechGroup, GeneFinder COVID 19 PLUS Real Amp Kit			ELITechGroup, EliTech InGenius	E-gene SARS-CoV-2 specific	N-gene	RdRP-gene	Not applicable	3		8		8	Negative	Negative	Negative		Negative					Negative	Negative	Negative		Negative					Negative	Negative	Negative		Negative					Negative	Negative	Negative		Negative
2	98	QIAGEN, NeuMoDx™ SARS-CoV-2 Assay	QIAGEN, NeuMoDx™ 96 Molecular System	QIAGEN, NeuMoDx™ Flu A-B/RSV/SARS-CoV-2 Vantage Test			QIAGEN, NeuMoDx™ 96 Molecular System	E-gene SARS-CoV-2 specific	Not applicable	Not applicable	Not applicable	1		8		8	Negative				Negative	50				Negative				Negative	50				Negative				Negative	50				Negative				Negative	50
2	99	Molgen, PurePrep Pathogens	Molgen, PurePrep 96	r-Biopharm, RIDAGENE SARS-CoV-2 RUO			Bio-Rad, CFX96 Real-time PCR System	E-gene SARS-CoV-2 specific	Not applicable	Not applicable	Not applicable	1		8		8	Negative				Negative					Negative				Negative					Negative				Negative					Negative				Negative
2	102	Molgen, PurePrep Pathogens	Molgen, PurePrep 96	r-Biopharm, RIDAGENE SARS-CoV-2 RUO			Agilent, AriaMx Real-time PCR System	E-gene SARS-CoV-2 specific	Not applicable	Not applicable	Not applicable	1		8		8	Negative				Negative	50				Negative				Negative	50				Negative				Negative	50				Negative				Negative	50
2	103	Molgen, PurePrep Pathogens	Molgen, PurePrep 96	r-Biopharm, RIDAGENE SARS-CoV-2 RUO			Bio-Rad, CFX96 Real-time PCR System	E-gene SARS-CoV-2 specific	Not applicable	Not applicable	Not applicable	1		8		8	Negative				Negative					Negative				Negative					Negative				Negative	39.22				Negative				Negative
2	104	Molgen, PurePrep Pathogens	Molgen, PurePrep 96	r-Biopharm, RIDAGENE SARS-CoV-2 RUO			Bio-Rad, CFX96 Real-time PCR System	E-gene SARS-CoV-2 specific	Not applicable	Not applicable	Not applicable	1		8		8	Negative				Negative					Negative				Negative					Negative				Negative					Negative				Negative
2	105	Molgen, PurePrep Pathogens	Molgen, PurePrep 96	r-Biopharm, RIDAGENE SARS-CoV-2 RUO			Bio-Rad, CFX96 Real-time PCR System	E-gene SARS-CoV-2 specific	Not applicable	Not applicable	Not applicable	1		8		8	Negative				Negative					Negative				Negative					Negative				Negative					Negative				Negative
2	106	Molgen, PurePrep Pathogens	Molgen, PurePrep 96	r-Biopharm, RIDAGENE SARS-CoV-2 RUO			Bio-Rad, CFX96 Real-time PCR System	E-gene SARS-CoV-2 specific	Not applicable	Not applicable	Not applicable	1		8		8	Negative				Negative					Negative				Negative					Negative				Negative					Negative				Negative
2	107	Molgen, PurePrep Pathogens	Molgen, PurePrep 96	r-Biopharm, RIDAGENE SARS-CoV-2 RUO			Bio-Rad, CFX384 Real-time PCR System	E-gene SARS-CoV-2 specific	Not applicable	Not applicable	Not applicable	1		8		8	Negative				Negative					Negative				Negative					Negative				Negative					Negative				Negative
2	108	Molgen, PurePrep Pathogens	Molgen, PurePrep 96	r-Biopharm, RIDAGENE SARS-CoV-2 RUO			Bio-Rad, CFX384 Real-time PCR System	E-gene SARS-CoV-2 specific	Not applicable	Not applicable	Not applicable	1		8		8	Negative				Negative					Negative				Negative					Negative				Negative					Negative				Negative
2	109	Molgen, PurePrep Pathogens	Molgen, PurePrep 96	r-Biopharm, RIDAGENE SARS-CoV-2 RUO			Bio-Rad, CFX96 Real-time PCR System	E-gene SARS-CoV-2 specific	Not applicable	Not applicable	Not applicable	1		8		8	Negative				Negative					Negative				Negative					Negative				Negative					Negative				Negative
2	110	Molgen, PurePrep Pathogens	Molgen, PurePrep 96	r-Biopharm, RIDAGENE SARS-CoV-2 RUO			Bio-Rad, CFX96 Real-time PCR System	E-gene SARS-CoV-2 specific	Not applicable	Not applicable	Not applicable	1		8		8	Negative				Negative					Negative				Negative					Negative				Negative					Negative				Negative
2	111	Molgen, PurePrep Pathogens	Molgen, PurePrep 96	r-Biopharm, RIDAGENE SARS-CoV-2 RUO			Bio-Rad, CFX96 Real-time PCR System	E-gene SARS-CoV-2 specific	Not applicable	Not applicable	Not applicable	1		8		8	Negative				Negative					Negative				Negative					Negative				Negative					Negative				Negative
2	112	Molgen, PurePrep Pathogens	Molgen, PurePrep 96	Seegene, Allplex™ SARS-CoV-2 Assay			Bio-Rad, CFX96 Real-time PCR System	E-gene SARS-CoV-2 specific	Multiplex RdRP-/S-gene	N-gene	Not applicable	4		8		8	Negative	Negative	Negative		Negative					Negative	Negative	Negative		Negative					Negative	Negative	Negative		Negative					Negative	Negative	Negative		Negative
2	113	Molgen, PurePrep Pathogens	ThermoFischer Scientific, KingFisher Flex Purification System	r-Biopharm, RIDAGENE SARS-CoV-2 RUO			Roche, Lightcycler 480 II	E-gene SARS-CoV-2 specific	Not applicable	Not applicable	Not applicable	1		8		8	Negative				Negative	50				Negative				Negative	50				Negative				Negative	50				Negative				Negative	50
2	114	Molgen, PurePrep Pathogens	Molgen, PurePrep 96	r-Biopharm, RIDAGENE SARS-CoV-2 RUO			Applied Biosystems™, 7500 Real-Time PCR	E-gene SARS-CoV-2 specific	Not applicable	Not applicable	Not applicable	1		8		8	Negative				Negative					Negative				Negative					Negative				Negative					Negative				Negative
2	115	Seegene, STARMag 96x4 Universal Cartridge Kit	Hamilton, Microlab STARlet	Seegene, Allplex™ 2019-nCoV Assay			Bio-Rad, CFX96 Real-time PCR System	E-gene SARS-CoV-2 specific	RdRP-gene	N-gene	Not applicable	3		8		8	Negative	Negative	Negative		Negative	50	50	50		Negative	Negative	Negative		Negative	50	50	50		Negative	Negative	Negative		Negative	50	50	50		Negative	Negative	Negative		Negative	50
2	116	QIAGEN, QIAstat-Dx Respiratory SARS-CoV-2	QIAGEN, QIAstat-Dx	QIAGEN, QIAstat-Dx Respiratory SARS-CoV-2			QIAGEN, QIAstat-Dx	Multiplex E-gene SARS-CoV-2 specific/RdRP-gene	Not applicable	Not applicable	Not applicable	2		8		8	Negative				Negative					Negative				Negative					Negative				Negative					Negative				Negative
2	117	QIAGEN, QIAprep&amp Viral RNA UM Kit	None	Qiagen, SARS-CoV-2 N1+N2 Assay Kit			Roche, Lightcycler 480	Multiplex N1-/N2-gene	Not applicable	Not applicable	Not applicable	2		8		8	Negative				Negative					Negative				Negative					Negative				Negative					Negative				Negative
2	118	QIAGEN, QIAprep&amp Viral RNA UM Kit	QIAGEN, QIAsymphony	Qiagen, SARS-CoV-2 N1+N2 Assay Kit			Qiagen, Rotor-Gene Q	Multiplex N1-/N2-gene	Not applicable	Not applicable	Not applicable	2		8		8	Negative				Negative					Negative				Negative					Negative				Negative					Negative				Negative
2	119	BD, BD MAX ExK TNA-3	BD, BD MAX	Certest, VIASURE SARS-CoV-2 Real Time PCR			BD, BD MAX™	N1-gene	N2-gene	Not applicable	Not applicable	2		8		8	Negative	Negative			Negative	50	50			Negative	Negative			Negative	50	50			Negative	Negative			Negative	50	50			Negative	Negative			Negative	50
2	120	BD, BD MAX ExK TNA-3	BD, BD MAX	Certest, VIASURE SARS-CoV-2 Real Time PCR			BD, BD MAX™	N1-gene	N2-gene	Not applicable	Not applicable	2		8		8	Negative	Negative			Negative	50	50			Negative	Negative			Negative	50	50			Negative	Negative			Negative	50	50			Negative	Negative			Negative	50
2	121	BD, BD MAX ExK TNA-3	BD, BD MAX	Certest, VIASURE SARS-CoV-2 Real Time PCR			BD, BD MAX™	N1-gene	N2-gene	Not applicable	Not applicable	2		8		8	Negative	Negative			Negative					Negative	Negative			Negative					Negative	Negative			Negative					Negative	Negative			Negative
2	122	BD, BD MAX ExK TNA-3	BD, BD MAX	Certest, VIASURE SARS-CoV-2 Real Time PCR			BD, BD MAX™	N1-gene	N2-gene	Not applicable	Not applicable	2		8		8	Negative	Negative			Negative					Negative	Negative			Negative					Negative	Negative			Negative					Negative	Negative			Negative
2	123	BD, BD MAX ExK TNA-3	BD, BD MAX	BD, SARS-CoV-2 kit for BD MAX			BD, BD MAX™	N1-gene	N2-gene	Not applicable	Not applicable	2		8		8	Not tested	Not tested			Not tested	50	50			Negative	Negative			Negative	50	50			Not tested	Not tested			Not tested	50	50			Not tested	Not tested			Not tested	50
2	125	Molgen, PurePrep Pathogens	ThermoFischer Scientific, KingFisher Flex Purification System	PCR Biosystems, qPCRBIO Probe 1-Step Virus Detect			Roche, Lightcycler 480 II	N-gene	E-gene Sarbeco specific	S-gene	Not applicable	3		8		8	Negative	Negative	Negative		Negative					Negative	Negative	Negative		Negative					Negative	Negative	Negative		Negative					Negative	Negative	Negative		Negative
2	126	Goldstandard Diagnostics, NovaPrime RNA Extraction AE1	Allsheng, Auto-Pure96	Gold Standard Diagnostics, NovaPrime SARS-CoV-2 (COVID-19)			Applied Biosystems™, 7500 Real-Time PCR	N-gene	Not applicable	Not applicable	Not applicable	1		8		8	Negative				Negative					Negative				Negative					Negative				Negative					Negative				Negative
2	127	Goldstandard Diagnostics, NovaPrime RNA Extraction AE1	ThermoFischer Scientific, KingFisher Flex Purification System	Gold Standard Diagnostics, NovaPrime SARS-CoV-2 (COVID-19)			Applied Biosystems™, 7500 Real-Time PCR	N-gene	Not applicable	Not applicable	Not applicable	1		7.5		7.5	Inconclusive				Equivocal	30.22				Negative				Negative					Negative				Negative					Negative				Negative
2	128	Abbott, ALINITY m SARS-COV-2 ASSAY	Abbott, Alinity m System	Abbott, ALINITY m SARS-COV-2 ASSAY			Abbott, Alinity m System	N-gene	RdRP-gene	Not applicable	Not applicable	2		8		8	Negative	Negative			Negative	50				Negative	Negative			Negative	50				Negative	Negative			Negative	50				Negative	Negative			Negative	50
2	130	GenMark Diagnostics, ePlex® RP2	GenMark Diagnostics, ePlex®	GenMark Diagnostics, ePlex® RP2			GenMark Diagnostics, ePlex®	N-gene	Not applicable	Not applicable	Not applicable	1		8		8
2	132	Molgen, PurePrep Pathogens	Hamilton, MagEx STAR	Pathofinder, RealAccurate® Quadruplex SARS-CoV-2 PCR Kit			Bio-Rad, CFX384 Real-time PCR System	N-gene	RdRP-gene	Not applicable	Not applicable	2		7		7	Negative	Negative			Negative	50	50			Negative	Negative			Negative	50	50			Negative	Negative			Negative	50	50			Negative	Negative			Negative	50
2	133	Applied Biosystems, MagMAX TM Viral/Pathogen II Nucleic Acid Isolation Kit	ThermoFischer Scientific, KingFisher Flex Purification System	Applied Biosystems, TaqPath COVID-19 Multiplex Diagnostic Solution (CE-IVD)			Applied Biosystems™, QuantStudio™ 5 Real-Time PCR System	N-gene	ORF1a/b	S-gene	Not applicable	3		8		8	Negative	Negative	Negative		Negative					Negative	Negative	Negative		Negative					Negative	Negative	Negative		Negative					Negative	Negative	Negative		Negative
2	134	GenMark Diagnostics, ePlex® RP2	GenMark Diagnostics, ePlex®	GenMark Diagnostics, ePlex® RP2			GenMark Diagnostics, ePlex®	N-gene	Not applicable	Not applicable	Not applicable	1		8		8
2	135	QIAGEN, NeuMoDx™ SARS-CoV-2 Assay	QIAGEN, NeuMoDx™ 96 Molecular System	QIAGEN, NeuMoDx™ Flu A-B/RSV/SARS-CoV-2 Vantage Test			QIAGEN, NeuMoDx™ 96 Molecular System	NSP-2	Not applicable	Not applicable	Not applicable	1		8		8	Negative				Negative					Negative				Negative					Negative				Negative					Negative				Negative
2	136	Hologic, Panther Fusion® SARS-CoV-2 assay	Hologic, Panther® Fusion	Hologic, Panther Fusion® SARS-CoV-2 assay			Hologic, Panther® Fusion	ORF1a/b	Not applicable	Not applicable	Not applicable	1		8		8
2	138	Roche, Cobas® SARS-CoV-2: Qualitative assay for use on the cobas 6800/8800 Systems	Roche, Cobas® 6800	Roche, Cobas® SARS-CoV-2: Qualitative assay for use on the Cobas 6800/8800 Systems			Roche, Cobas® 6800	ORF1a/b	E-gene Sarbeco specific	Not applicable	Not applicable	2		8		8	Negative	Negative			Negative					Negative	Negative			Negative					Negative	Negative			Negative					Negative	Negative			Negative
2	139	Roche, Cobas® SARS-CoV-2: Qualitative assay for use on the cobas 6800/8800 Systems	Roche, Cobas® 6800	Roche, Cobas® SARS-CoV-2: Qualitative assay for use on the Cobas 6800/8800 Systems			Roche, Cobas® 6800	ORF1a/b	E-gene Sarbeco specific	Not applicable	Not applicable	2		8		8	Negative	Negative			Negative					Negative	Negative			Negative					Negative	Negative			Negative					Negative	Negative			Negative
2	140	Applied Biosystems, MagMAX TM Viral/Pathogen II Nucleic Acid Isolation Kit	ThermoFischer Scientific, KingFisher Flex Purification System	Applied Biosystems, TaqPath COVID-19 Multiplex Diagnostic Solution (CE-IVD)			Applied Biosystems™, QuantStudio™ 5 Real-Time PCR System	ORF1a/b	N-gene	S-gene	Not applicable	3		8		8	Negative	Negative	Negative		Negative					Negative	Negative	Negative		Negative					Negative	Negative	Negative		Negative					Negative	Negative	Negative		Negative
2	141	Hologic, Aptima® SARS-CoV-2 assay	Hologic, Panther®	Hologic, Aptima® SARS-CoV-2 assay			Hologic, Panther®	ORF1a/b	Not applicable	Not applicable	Not applicable	1		8		8
2	142	Hologic, Aptima® SARS-CoV-2 assay	Hologic, Panther®	Hologic, Aptima® SARS-CoV-2 assay			Hologic, Panther®	ORF1a/b	Not applicable	Not applicable	Not applicable	1		8		8
2	143	Hologic, Aptima® SARS-CoV-2 assay	Hologic, Panther®	Hologic, Aptima® SARS-CoV-2 assay			Hologic, Panther®	ORF1a/b	Not applicable	Not applicable	Not applicable	1		8		8
2	144	Hologic, Panther Fusion® SARS-CoV-2 assay	Hologic, Panther® Fusion	Hologic, Panther Fusion® SARS-CoV-2 assay			Hologic, Panther® Fusion	ORF1a/b	Not applicable	Not applicable	Not applicable	1		8		8
2	145	Hologic, Aptima® SARS-CoV-2 assay	Hologic, Panther®	Hologic, Aptima® SARS-CoV-2 assay			Hologic, Panther®	ORF1a/b	Not applicable	Not applicable	Not applicable	1		8		8
2	146	Roche, Cobas® SARS-CoV-2: Qualitative assay for use on the cobas 6800/8800 Systems	Roche, Cobas® 6800	Roche, Cobas® SARS-CoV-2: Qualitative assay for use on the Cobas 6800/8800 Systems			Roche, Cobas® 6800	ORF1a/b	E-gene Sarbeco specific	Not applicable	Not applicable	2		8		8	Negative	Negative			Negative					Negative	Negative			Negative					Negative	Negative			Negative					Negative	Negative			Negative
2	147	Hologic, Aptima® SARS-CoV-2 assay	Hologic, Panther®	Hologic, Aptima® SARS-CoV-2 assay			Hologic, Panther®	ORF1a/b	Not applicable	Not applicable	Not applicable	1		8		8
2	149	Roche, Cobas® SARS-CoV-2: Qualitative assay for use on the cobas 6800/8800 Systems	Roche, Cobas® 8800	Roche, Cobas® SARS-CoV-2: Qualitative assay for use on the Cobas 6800/8800 Systems			Roche, Cobas® 8800	ORF1a/b	E-gene Sarbeco specific	Not applicable	Not applicable	2		8		8	Negative	Negative			Negative					Negative	Negative			Negative					Negative	Negative			Negative					Negative	Negative			Negative
2	150	MGI, MGIEasy Nucleic Acid Extraction Kit	MGI, MGISP-960	BGI, BGI nCoV-19 detection kit			Applied Biosystems™, QuantStudio™ 5 Real-Time PCR System	ORF1a/b	Not applicable	Not applicable	Not applicable	1		8		8	Negative				Negative					Negative				Negative					Negative				Negative					Negative				Negative
2	151	Applied Biosystems, MagMAX TM Viral/Pathogen II Nucleic Acid Isolation Kit	ThermoFischer Scientific, KingFisher Flex Purification System	Applied Biosystems, TaqPath COVID-19 Multiplex Diagnostic Solution (CE-IVD)			Applied Biosystems™, QuantStudio™ 5 Real-Time PCR System	ORF1a/b	S-gene	N-gene	Not applicable	3		8		8	Negative	Negative	Negative		Negative					Negative	Negative	Negative		Negative					Negative	Negative	Negative		Negative					Negative	Negative	Negative		Negative
2	152	Roche, Cobas® SARS-CoV-2: Qualitative assay for use on the cobas 6800/8800 Systems	Roche, Cobas® 8800	Roche, Cobas® SARS-CoV-2: Qualitative assay for use on the Cobas 6800/8800 Systems			Roche, Cobas® 8800	ORF1a/b	E-gene Sarbeco specific	Not applicable	Not applicable	2		7		7	Negative	Negative			Negative					Negative	Negative			Negative					Negative	Negative			Negative					Negative	Negative			Negative
2	153	Hologic, Aptima® SARS-CoV-2 assay	Hologic, Panther®	Hologic, Aptima® SARS-CoV-2 assay			Hologic, Panther®	ORF1a/b	Not applicable	Not applicable	Not applicable	1		8		8
2	154	Hologic, Aptima® SARS-CoV-2 assay	Hologic, Panther®	Hologic, Aptima® SARS-CoV-2 assay			Hologic, Panther®	ORF1a/b	Not applicable	Not applicable	Not applicable	1		8		8
2	155	Hologic, Panther Fusion® SARS-CoV-2 assay	Hologic, Panther® Fusion	Hologic, Aptima® SARS-CoV-2 assay			Hologic, Panther® Fusion	ORF1a/b	Not applicable	Not applicable	Not applicable	1		8		8
2	156	Hologic, Panther Fusion® SARS-CoV-2 assay	Hologic, Panther®	Hologic, Aptima® SARS-CoV-2 assay			Hologic, Panther®	ORF1a/b	Not applicable	Not applicable	Not applicable	1		8		8
2	158	Hologic, Panther Fusion® SARS-CoV-2 assay	Hologic, Panther®	Hologic, Aptima® SARS-CoV-2 assay			Hologic, Panther®	ORF1a/b	Not applicable	Not applicable	Not applicable	1		8		8
2	160	Roche, Cobas® Liat SARS-COV-2/FluA/FluB	Roche, Cobas® Liat	Roche, Cobas® Liat SARS-CoV-2/FluA/FluB			Roche, Cobas® Liat	Multiplex N-gene/ORF1a/b	Not applicable	Not applicable	Not applicable	2		8		8
2	161	Roche, Cobas® Liat SARS-COV-2/FluA/FluB	Roche, Cobas® Liat	Roche, Cobas® Liat SARS-CoV-2/FluA/FluB			Roche, Cobas® Liat	Multiplex N-gene/ORF1a/b	Not applicable	Not applicable	Not applicable	2		8		8
2	162	Roche, Cobas® Liat SARS-COV-2/FluA/FluB	Roche, Cobas® Liat	Roche, Cobas® Liat SARS-CoV-2/FluA/FluB			Roche, Cobas® Liat	Multiplex N-gene/ORF1a/b	Not applicable	Not applicable	Not applicable	2		8		8
2	163	Roche, Cobas® Liat SARS-COV-2/FluA/FluB	Roche, Cobas® Liat	Roche, Cobas® Liat SARS-CoV-2/FluA/FluB			Roche, Cobas® Liat	Multiplex N-gene/ORF1a/b	Not applicable	Not applicable	Not applicable	2		8		8
2	164	Roche, Cobas® Liat SARS-COV-2/FluA/FluB	Roche, Cobas® Liat	Roche, Cobas® Liat SARS-CoV-2/FluA/FluB			Roche, Cobas® Liat	Multiplex N-gene/ORF1a/b	Not applicable	Not applicable	Not applicable	2		8		8
2	165	Roche, Cobas® Liat SARS-COV-2/FluA/FluB	Roche, Cobas® Liat	Roche, Cobas® Liat SARS-CoV-2/FluA/FluB			Roche, Cobas® Liat	Multiplex N-gene/ORF1a/b	Not applicable	Not applicable	Not applicable	2		8		8
2	166	Roche, Cobas® Liat SARS-COV-2/FluA/FluB	Roche, Cobas® Liat	Roche, Cobas® Liat SARS-CoV-2/FluA/FluB			Roche, Cobas® Liat	Multiplex N-gene/ORF1a/b	Not applicable	Not applicable	Not applicable	2		8		8
2	168	Roche, Cobas® Liat SARS-COV-2/FluA/FluB	Roche, Cobas® Liat	Roche, Cobas® Liat SARS-CoV-2/FluA/FluB			Roche, Cobas® Liat	Multiplex N-gene/ORF1a/b	Not applicable	Not applicable	Not applicable	2		8		8
2	169	ElitechGROUP, ELITe InGenius SP 200	ElitechGROUP, ELITe InGenius®	ELITechGroup, GeneFinder COVID 19 PLUS Real Amp Kit			ELITechGroup, EliTech InGenius	ORF8	RdRP-gene	Not applicable	Not applicable	2		8		8	Negative	Negative			Negative	50	50			Negative	Negative			Negative	50	50			Negative	Negative			Negative	50	50			Negative	Negative			Negative	50
2	170	Abbott, ALINITY m SARS-COV-2 ASSAY	Abbott, Alinity m System	Abbott, ALINITY m SARS-COV-2 ASSAY			Abbott, Alinity m System	Multiplex N-/RdRP-gene	Not applicable	Not applicable	Not applicable	2		8		8	Negative				Negative					Negative				Negative					Negative				Negative					Negative				Negative
2	171	Abbott, ID NOW™ COVID-19	Abbott, ID NOW™	Abbott, ID NOW™ COVID-19			Abbott, ID NOW™	RdRP-gene	Not applicable	Not applicable	Not applicable	1		8		8
2	172	Biotecon Diagnostics, Magnetic Preparation Kit VI	ThermoFischer Scientific, KingFisher Flex Purification System	Biotecon Diagnostics, microproof SARS-CoV-2 Identification Kit			Roche, Lightcycler 480 II	RdRP-gene	Not applicable	Not applicable	Not applicable	1		8		8	Negative				Negative	50				Negative				Negative	50				Negative				Negative	50				Negative				Negative	50
2	173	Abbott, Sample Preparation System DNA kit	Abott, M2000 SP	Abbott, M2000 SARS-CoV-2			Abott, M2000 SP	RdRP-gene	N-gene	Not applicable	Not applicable	2		7		7	Negative	Negative			Negative					Negative	Negative			Negative					Negative	Negative			Negative					Negative	Negative			Negative
2	174	Abbott, ALINITY m SARS-COV-2 ASSAY	Abbott, Alinity m System	Abbott, ALINITY m SARS-COV-2 ASSAY			Abbott, Alinity m System	RdRP-gene	N-gene	Not applicable	Not applicable	2		7.5		7.5	Negative	Negative			Negative					Negative	Negative			Negative					Negative	Negative			Negative					Negative	Negative			Negative
2	175	Abbott, ALINITY m SARS-COV-2 ASSAY	Abbott, Alinity m System	Abbott, ALINITY m SARS-COV-2 ASSAY			Abbott, Alinity m System	RdRP-gene	N-gene	Not applicable	Not applicable	2		7		7	Negative	Negative			Negative					Negative	Negative			Negative					Negative	Negative			Negative					Negative	Negative			Negative
2	176	BioMerieux Diagnostics, Respiratory panel 2.1 plus	BioMerieux Diagnostics, Biofire FilmArray 2.0	BioMerieux Diagnostics, Respiratory panel 2.1 plus			BioMerieux Diagnostics, Biofire FilmArray 2.0	S-gene	M-gene	Not applicable	Not applicable	2		8		8
2	177	Roche, DNA and Viral NA Small Volume kit	Roche, MagNa Pure 96	Altona Diagnostics, Altona Realstar SARS-CoV-2 RT PCR			Roche, Lightcycler 480 II	S-gene	E-gene Sarbeco specific	Not applicable	Not applicable	2		8		8	Negative	Negative			Negative	50	50			Negative	Negative			Negative	50	50			Negative	Negative			Negative	50	50			Negative	Negative			Negative	50
2	178	BioMerieux Diagnostics, Respiratory panel 2.1 plus	BioMerieux Diagnostics, Biofire FilmArray 2.0	BioMerieux Diagnostics, Respiratory panel 2.1 plus			BioMerieux Diagnostics, Biofire FilmArray 2.0	S-gene	M-gene	Not applicable	Not applicable	2		7		7
2	179	BioMerieux Diagnostics, Respiratory panel 2.1 plus	BioMerieux Diagnostics, Biofire FilmArray 2.0	BioMerieux Diagnostics, Respiratory panel 2.1 plus			BioMerieux Diagnostics, Biofire FilmArray 2.0	S-gene	M-gene	Not applicable	Not applicable	2		6		6
2	180	BioMerieux Diagnostics, Respiratory panel 2.1 plus	BioMerieux Diagnostics, Biofire FilmArray 2.0	BioMerieux Diagnostics, Respiratory panel 2.1 plus			BioMerieux Diagnostics, Biofire FilmArray 2.0	S-gene	M-gene	Not applicable	Not applicable	2		8		8
3	1	Molgen, PurePrep Pathogens	Molgen, PurePrep 96	Seegene, Allplex™ 2019-nCoV Assay			Bio-Rad, CFX96 Real-time PCR System	S-gene	RdRP-gene	N-gene	Not applicable	3			8	8	Negative	Negative	Negative		Negative					Negative	Negative	Negative		Negative
3	3	Altona Diagnostics, AltoStar® Purification Kit 1.5	Altona Diagnostics, AltoStar® Automation System AM16	Altona Diagnostics, Altona Realstar SARS-CoV-2 RT PCR			Bio-Rad, CFX96 Real-time PCR System	S-gene	E-gene Sarbeco specific	Not applicable	Not applicable	2			8	8	Negative	Negative			Negative	50	50			Negative	Negative			Negative	50	50
3	4	Hologic, Panther Fusion® SARS-CoV-2 assay	Hologic, Panther®	Hologic, Aptima® SARS-CoV-2 Assay			Hologic, Panther®	ORF1a/b	Not applicable	Not applicable	Not applicable	1			8	8
3	5	Cepheid, Xpert® Xpress SARS-CoV-2/Flu/RSV	Cepheid, GeneXpert®	Cepheid, Xpert® Xpress SARS-CoV-2/Flu/RSV			Cepheid, GeneXpert®	Multiplex E-gene Sarbeco specific/N2-gene	Not applicable	Not applicable	Not applicable	2			8	8	Negative				Negative	50				Negative				Negative	50
3	6	Roche, Cobas® Liat SARS-COV-2/FluA/FluB	Roche, Cobas® Liat	Roche, Cobas® Liat SARS-CoV-2/FluA/FluB			Roche, Cobas® Liat	ORF1a/b	N-gene	Not applicable	Not applicable	2			8	8
3	7	Life Technologies, MagMax pathogen RNA/DNA kit	ThermoFischer Scientific, KingFisher Flex Purification System		Sarbeco E-gene, Corman et al. 2020	Applied Biosystems™, AgPath-ID™ One-step RT-PCR kit	Applied Biosystems™, QuantStudio™ 5 Real-Time PCR System	E-gene Sarbeco specific	Not applicable	Not applicable	Not applicable	1			8	8	Negative				Negative					Negative				Negative
3	9	Roche, DNA and Viral NA Small Volume kit	Roche, MagNA Pure 96		Sarbeco E-gene, Corman et al. 2020	Applied Biosystems™, TaqMan™ Fast Virus Master Mix	Applied Biosystems™, 7500 Real-Time PCR	E-gene Sarbeco specific	Not applicable	Not applicable	Not applicable	1			8	8	Negative				Negative					Negative				Negative
3	10	Seegene, STARMag 96x4 Universal Cartridge Kit	Hamilton, Microlab STARlet	Seegene, Allplex™ SARS-CoV-2 Assay			Bio-Rad, CFX96 Real-time PCR System	E-gene Sarbeco specific	N-gene	Multiplex RdRP-/S-gene	Not applicable	4			8	8	Negative	Negative	Negative		Negative					Negative	Negative	Negative		Negative
3	11	Roche, Cobas® Liat SARS-COV-2/FluA/FluB	Roche, Cobas® Liat	Roche, Cobas® Liat SARS-CoV-2/FluA/FluB			Roche, Cobas® Liat	N-gene	ORF1a/b	Not applicable	Not applicable	2			8	8
3	12	Cepheid, Xpert® Xpress SARS-CoV-2/Flu/RSV	Cepheid, GeneXpert®	Cepheid, Xpert® Xpress SARS-CoV-2/Flu/RSV			Cepheid, GeneXpert®	Multiplex E-gene Sarbeco specific/N2-gene	Not applicable	Not applicable	Not applicable	2			8	8	Negative				Negative					Negative				Negative
3	13	Cepheid, Xpert® Xpress SARS-CoV-2/Flu/RSV	Cepheid, GeneXpert®	Cepheid, Xpert® Xpress SARS-CoV-2/Flu/RSV			Cepheid, GeneXpert®	Multiplex E-gene Sarbeco specific/N2-gene	Not applicable	Not applicable	Not applicable	2			8	8	Negative				Negative	50				Negative				Negative	50
3	14	Hologic, Panther Fusion® SARS-CoV-2 assay	Hologic, Panther® Fusion	Hologic, Panther Fusion® SARS-CoV-2 assay			Hologic, Panther® Fusion	ORF1a/b	Not applicable	Not applicable	Not applicable	1			8	8
3	15	BD, BD MAX ExK TNA-3	BD, BD MAX	BD, SARS-CoV-2 kit for BD MAX			BD, BD MAX™	N1-gene	N2-gene	Not applicable	Not applicable	2			8	8	Negative	Negative			Negative	50	50			Negative	Negative			Negative	50	50
3	16	Abbott, ID NOW™ COVID-19	Abbott, ID NOW™	Abbott, ID NOW™ COVID-19			Abbott, ID NOW™	RdRP-gene	Not applicable	Not applicable	Not applicable	1			6	6
3	17	Life Technologies, MagMax pathogen RNA/DNA kit	Hamilton, Microlab STARlet	PathoFinder, RealAccurate® Quadruplex SARS-CoV-2 PCR Kit			Bio-Rad, CFX96 Real-time PCR System	RdRP-gene	N-gene	Not applicable	Not applicable	2			8	8	Negative	Negative			Negative	50	50			Negative	Negative			Negative	50	50
3	19	Hologic, Aptima® SARS-CoV-2 Assay	Hologic, Panther®	Hologic, Aptima® SARS-CoV-2 Assay			Hologic, Panther®	ORF1a/b	Not applicable	Not applicable	Not applicable	1			8	8
3	20	Cepheid, Xpert® Xpress SARS-CoV-2/Flu/RSV	Cepheid, GeneXpert®	Cepheid, Xpert® Xpress SARS-CoV-2/Flu/RSV			Cepheid, GeneXpert®	Multiplex E-gene Sarbeco specific/N2-gene	Not applicable	Not applicable	Not applicable	2			8	8	Negative				Negative					Negative				Negative
3	21	Seegene, STARMag 96x4 Universal Cartridge Kit	Hamilton, Microlab STARlet	Seegene, Allplex™ 2019-nCoV Assay			Bio-Rad, CFX96 Real-time PCR System	E-gene Sarbeco specific	N-gene	RdRP-gene	Not applicable	3			7	7	Negative	Negative	Negative		Negative	50	50	50		Negative	Negative	Negative		Negative	50	50	50
3	22	Abbott, ALINITY m SARS-COV-2 ASSAY	Abbott, Alinity m System	Abbott, ALINITY m SARS-COV-2 ASSAY			Abbott, Alinity m System	RdRP-gene	N-gene	Not applicable	Not applicable	2			8	8	Negative	Negative			Negative	50	50			Negative	Negative			Negative	50	50
3	23	GenMark Diagnostics, ePlex® RP2	GenMark Diagnostics, ePlex®	GenMark Diagnostics, ePlex® RP2			GenMark Diagnostics, ePlex®	N-gene	Not applicable	Not applicable	Not applicable	1			7	7
3	24	Cepheid, Xpert® Xpress SARS-CoV-2	Cepheid, GeneXpert®	Cepheid, Xpert® Xpress SARS-CoV-2			Cepheid, GeneXpert®	N2-gene	E-gene Sarbeco specific	Not applicable	Not applicable	2			8	8	Negative	Negative			Negative	50	50			Negative	Negative			Negative	50	50
3	25	Seegene, STARMag 96x4 Universal Cartridge Kit	Hamilton, Microlab STARlet	Seegene, Allplex™ 2019-nCoV Assay			Bio-Rad, CFX96 Real-time PCR System	E-gene Sarbeco specific	N-gene	RdRP-gene	Not applicable	3			7.5	7.5	Negative	Negative	Negative		Negative	50	50	50		Negative	Negative	Negative		Negative	50	50	50
3	26	Abbott, ID NOW™ COVID-19	Abbott, ID NOW™	Abbott, ID NOW™ COVID-19			Abbott, ID NOW™	RdRP-gene	Not applicable	Not applicable	Not applicable	1			7	7
3	27	Roche, Cobas® SARS-CoV-2: Qualitative assay for use on the cobas 6800/8800 Systems	Roche, Cobas® 8800	Roche, Cobas® SARS-CoV-2: Qualitative assay for use on the cobas 6800/8800 Systems			Roche, Cobas® 8800	ORF1a/b	E-gene Sarbeco specific	Not applicable	Not applicable	2			8	8	Negative	Negative			Negative					Negative	Negative			Negative
3	28	Cepheid, Xpert® Xpress SARS-CoV-2	Cepheid, GeneXpert®	Cepheid, Xpert® Xpress SARS-CoV-2			Cepheid, GeneXpert®	E-gene Sarbeco specific	N2-gene	Not applicable	Not applicable	2			8	8	Negative	Negative			Negative					Negative	Negative			Negative
3	29	Cepheid, Xpert® Xpress SARS-CoV-2/Flu/RSV	Cepheid, GeneXpert®	Cepheid, Xpert® Xpress SARS-CoV-2/Flu/RSV			Cepheid, GeneXpert®	Multiplex E-gene Sarbeco specific/N2-gene	Not applicable	Not applicable	Not applicable	2			8	8	Negative				Negative					Negative				Negative
3	30	Cepheid, Xpert® Xpress SARS-CoV-2	Cepheid, GeneXpert®	Cepheid, Xpert® Xpress SARS-CoV-2			Cepheid, GeneXpert®	E-gene Sarbeco specific	N2-gene	Not applicable	Not applicable	2			8	8	Negative	Negative			Negative					Negative	Negative			Negative
3	31	Roche, Cobas® SARS-CoV-2: Qualitative assay for use on the cobas 6800/8800 Systems	Roche, Cobas® 8800	Roche, Cobas® SARS-CoV-2: Qualitative assay for use on the Cobas 6800/8800 Systems			Roche, Cobas® 8800	E-gene Sarbeco specific	RdRP-gene	Not applicable	Not applicable	2			8	8	Negative	Negative			Negative					Negative	Negative			Negative
3	32	Roche, DNA and Viral NA Large Volume kit	Roche, MagNA Pure 96		Sarbeco E-gene, Corman et al. 2020	Applied Biosystems™, TaqMan™ Fast Virus Master Mix	Applied Biosystems™, 7500 Real-Time PCR	E-gene Sarbeco specific	Not applicable	Not applicable	Not applicable	1			8	8	Negative				Negative					Negative				Negative
3	33	Roche, DNA and Viral NA Small Volume kit	Roche, MagNA Pure 96		Sarbeco E-gene, Corman et al. 2020	Applied Biosystems™, TaqMan™ Fast Virus Master Mix	Applied Biosystems™, 7500 Real-Time PCR	E-gene Sarbeco specific	Not applicable	Not applicable	Not applicable	1			8	8	Negative				Negative					Negative				Negative
3	34	Roche, MagNA Pure LC Total Nucleic Acid Isolation Kit	Roche, MagNA Pure 24		Sarbeco E-gene, Corman et al. 2020; N1-gene, Lu et al. 2020; N2-gene, Lu et al. 2020	Qiagen, QuantiNova Pathogen (QNP)	Qiagen, Rotor-Gene Q	E-gene Sarbeco specific	N-gene	Not applicable	Not applicable	2			8	8	Negative	Negative			Negative					Negative	Negative			Negative
3	35	Hologic, Aptima® SARS-CoV-2 Assay	Hologic, Panther®	Hologic, Aptima® SARS-CoV-2 Assay			Hologic, Panther®	ORF1a/b	Not applicable	Not applicable	Not applicable	1			8	8
3	37	Qiagen, QIAstat-Dx Respiratory SARS-CoV-2	QIAGEN, NeuMoDx™ 96 Molecular System	Qiagen, QIAstat-Dx Respiratory SARS-CoV-2			QIAGEN, NeuMoDx™ 96 Molecular System	E-gene SARS-CoV-2 specific	Not applicable	Not applicable	Not applicable	1			8	8	Negative				Negative	50				Negative				Negative	50
3	38	Cepheid, Xpert® Xpress SARS-CoV-2	Cepheid, GeneXpert®	Cepheid, Xpert® Xpress SARS-CoV-2			Cepheid, GeneXpert®	Multiplex E-gene Sarbeco specific/N2-gene	Not applicable	Not applicable	Not applicable	2			8	8	Negative				Negative	50				Negative				Negative	50
3	39	Seegene, STARMag 96x4 Universal Cartridge Kit	Hamilton, Microlab STARlet	Seegene, Allplex™ SARS-CoV-2 Assay			Bio-Rad, CFX96 Real-time PCR System	E-gene Sarbeco specific	Multiplex RdRP-/S-gene	N-gene	Not applicable	4			8	8	Negative	Negative	Negative		Negative					Negative	Negative	Negative		Negative
3	40	Abclonal, ANDiS Viral Nucleic RNA Auto Extraction & Purification Kit	Andi, S350		Sarbeco E-gene (unknown)	Applied Biosystems™, TaqMan™ Fast Virus Master Mix	Applied Biosystems™, 7500 Real-Time PCR	E-gene Sarbeco specific	Not applicable	Not applicable	Not applicable	1			8	8	Negative				Negative					Negative				Negative
3	41	Cepheid, Xpert® Xpress SARS-CoV-2/Flu/RSV	Cepheid, GeneXpert®	Cepheid, Xpert® Xpress SARS-CoV-2/Flu/RSV			Cepheid, GeneXpert®	Multiplex E-gene Sarbeco specific/N2-gene	Not applicable	Not applicable	Not applicable	2			8	8	Negative				Negative					Negative				Negative
3	42	Cepheid, Xpert® Xpress SARS-CoV-2	Cepheid, GeneXpert®	Cepheid, Xpert® Xpress SARS-CoV-2			Cepheid, GeneXpert®	E-gene Sarbeco specific	N2-gene	Not applicable	Not applicable	2			8	8	Negative	Negative			Negative					Negative	Negative			Negative
3	43	Cepheid, Xpert® Xpress SARS-CoV-2/Flu/RSV	Cepheid, GeneXpert®	Cepheid, Xpert® Xpress SARS-CoV-2/Flu/RSV			Cepheid, GeneXpert®	Multiplex E-gene Sarbeco specific/N2-gene	Not applicable	Not applicable	Not applicable	2			8	8	Negative				Negative					Negative				Negative
3	44	Molgen, PurePrep Pathogens	Hamilton, Microlab STARlet		Sarbeco E-gene, Corman et al. 2020	Applied Biosystems™, TaqMan™ Fast Virus Master Mix	Bio-Rad, CFX384 Real-time PCR System	E-gene Sarbeco specific	Not applicable	Not applicable	Not applicable	1			8	8	Negative				Negative	50				Negative				Negative	50
3	45	BioMerieux, NUCLISENS® easyMAG®	BioMerieux Diagnostics, easyMAG®		Sarbeco E-gene, Corman et al. 2020	Applied Biosystems™, TaqMan™ Fast Virus Master Mix	Applied Biosystems™, 7500 Real-Time PCR	E-gene Sarbeco specific	Not applicable	Not applicable	Not applicable	1			8	8	Negative				Negative	50				Negative				Negative	50
3	46	BioMerieux, NUCLISENS® easyMAG®	BioMerieux Diagnostics, easyMAG®		N-gene, Lu et al. 2020	Applied Biosystems™, TaqMan™ Fast Virus Master Mix	Applied Biosystems™, 7500 Real-Time PCR	N-gene	Not applicable	Not applicable	Not applicable	1			8	8	Negative				Negative	50				Negative				Negative	50
3	47	Qiagen, QIAsymphony DSP Virus/Pathogen Midi Kit	Qiagen, QIAsymphony		Sarbeco E-gene, Corman et al. 2020	Applied Biosystems™, TaqMan™ Fast Virus Master Mix	Bio-Rad, CFX96 Real-time PCR System	E-gene Sarbeco specific	Not applicable	Not applicable	Not applicable	1			8	8	Negative				Negative	50				Negative				Negative	50
3	48	Roche, MagNA Pure LC Total Nucleic Acid Isolation Kit	Roche, MagNA Pure 96		Sarbeco E-gene, Corman et al. 2020	Applied Biosystems™, TaqMan™ Fast Virus Master Mix	Roche, Lightcycler 480	E-gene Sarbeco specific	Not applicable	Not applicable	Not applicable	1			7.5	7.5	Negative				Negative					Negative				Negative
3	49	QIAGEN, NeuMoDx™ SARS-CoV-2 Assay	QIAGEN, NeuMoDx™ 96 Molecular System		Sarbeco E-gene, Corman et al. 2020	Applied Biosystems™, TaqMan™ Fast Virus Master Mix	QIAGEN, NeuMoDx™ 96 Molecular System	E-gene Sarbeco specific	Not applicable	Not applicable	Not applicable	1			8	8	Negative				Negative	50				Negative				Negative	50
3	50	QIAGEN, NeuMoDx™ SARS-CoV-2 Assay	QIAGEN, NeuMoDx™ 96 Molecular System		N-gene, Jernigan 2020	Applied Biosystems™, TaqMan™ Fast Virus Master Mix	QIAGEN, NeuMoDx™ 96 Molecular System	N-gene	Not applicable	Not applicable	Not applicable	1			8	8	Negative				Negative	50				Negative				Negative	50
3	53	Hologic, Panther Fusion® SARS-CoV-2 assay	Hologic, Panther®	Hologic, Aptima® SARS-CoV-2 Assay			Hologic, Panther®	ORF1a/b	Not applicable	Not applicable	Not applicable	1			8	8
3	54	Cepheid, Xpert® Xpress SARS-CoV-2/Flu/RSV	Cepheid, GeneXpert®	Cepheid, Xpert® Xpress SARS-CoV-2/Flu/RSV			Cepheid, GeneXpert®	Multiplex E-gene Sarbeco specific/N2-gene	Not applicable	Not applicable	Not applicable	2			8	8	Not tested				Not tested					Negative				Negative
3	55	Promega, Maxwell RSC Blood DNA kit	Promega, Maxwell		Sarbeco E-gene, Corman et al. 2020; RdRP-gene, Corman et al. 2020 (adapted)	Applied Biosystems™, TaqMan™ Fast Virus Master Mix	Applied Biosystems™, 7500 Real-Time PCR	E-gene SARS-CoV-2 specific	RdRP-gene	Not applicable	Not applicable	2			8	8	Negative	Negative			Negative					Negative	Negative			Negative
3	56	Hologic, Aptima® SARS-CoV-2 Assay	Hologic, Panther®	Hologic, Aptima® SARS-CoV-2 Assay			Hologic, Panther®	ORF1a/b	Not applicable	Not applicable	Not applicable	1			8	8
3	57	Qiagen, QIAamp Viral RNA Mini kit	Not applicable	Qiagen, SARS-CoV-2 N1+N2 Assay Kit			Applied Biosystems™, 7500 Real-Time PCR	Multiplex N1-/N2-gene	Not applicable	Not applicable	Not applicable	2			8	8	Negative				Negative					Negative				Negative
3	58	Roche, MagNA Pure LC Total Nucleic Acid Isolation Kit	Roche, MagNA Pure 96		Sarbeco E-gene, Corman et al. 2020	Roche, LightCycler Multiplex RNA Virus Master	Roche, Lightcycler 480 II	E-gene Sarbeco specific	Not applicable	Not applicable	Not applicable	1			8	8	Negative				Negative					Negative				Negative
3	59	Roche, DNA and Viral NA Small Volume kit	Roche, MagNA Pure 96	TIB-MolBiol, LightMix® Modular Sarbecovirus E-gene, CE			Roche, Lightcycler 480 II	E-gene Sarbeco specific	Not applicable	Not applicable	Not applicable	1			8	8	Negative				Negative					Negative				Negative
3	60	Hologic, Aptima® SARS-CoV-2 Assay	Hologic, Panther®	Hologic, Aptima® SARS-CoV-2 Assay			Hologic, Panther®	ORF1a/b	Not applicable	Not applicable	Not applicable	1			8	8
3	61	Seegene, STARMag 96x4 Universal Cartridge Kit	Seegene, STARlet	Seegene, Allplex™ SARS-CoV-2/FluA/FluB/RSV Assay			Bio-Rad, CFX96 Real-time PCR System	E-gene Sarbeco specific	RdRP-gene	N-gene	Not applicable	3			8	8	Negative	Negative	Negative		Negative	50	50	50		Negative	Negative	Negative		Negative	50	50	50
3	62	Cepheid, Xpert® Xpress SARS-CoV-2/Flu/RSV	Cepheid, GeneXpert®	Cepheid, Xpert® Xpress SARS-CoV-2/Flu/RSV			Cepheid, GeneXpert®	Multiplex E-gene Sarbeco specific/N2-gene	Not applicable	Not applicable	Not applicable	2			8	8
3	63	Cepheid, Xpert® Xpress SARS-CoV-2	Cepheid, GeneXpert®	Cepheid, Xpert® Xpress SARS-CoV-2			Cepheid, GeneXpert®	E-gene Sarbeco specific	N2-gene	Not applicable	Not applicable	2			8	8	Negative	Negative			Negative					Negative	Negative			Negative
3	64	Roche, DNA and Viral NA Small Volume kit	Roche, MagNA Pure 96		Sarbeco E-gene, Corman et al. 2020	Applied Biosystems™, TaqPath™ 1-step RT-qPCR Master Mix	Bio-Rad, CFX96 Real-time PCR System	E-gene Sarbeco specific	Not applicable	Not applicable	Not applicable	1			8	8	Negative				Negative					Negative				Negative
3	65	Diagenode Diagnostics, MagDEA Dx cartridges	Diagenode Diagnostics, geneLEAD VIII		N-gene, Lu et al. 2020	Applied Biosystems™, TaqMan™ Fast Virus Master Mix	Diagenode Diagnostics, geneLEAD VIII	N-gene	Not applicable	Not applicable	Not applicable	1			8	8	Negative				Negative					Negative				Negative
3	66	Molgen, PurePrep Pathogens	Molgen, PurePrep 96	r-Biopharm, RIDAGENE SARS-CoV-2 RUO			Bio-Rad, CFX96 Real-time PCR System	E-gene SARS-CoV-2 specific	Not applicable	Not applicable	Not applicable	1			8	8	Negative				Negative	50				Negative				Negative	50
3	67	Abbott, ALINITY m SARS-COV-2 ASSAY	Abbott, Alinity m System	Abbott, ALINITY m SARS-COV-2 ASSAY			Abbott, Alinity m System	N-gene	RdRP-gene	Not applicable	Not applicable	2			8	8	Negative	Negative			Negative					Negative	Negative			Negative
3	68	Molgen, PurePrep Pathogens	Molgen, PurePrep 96	r-Biopharm, RIDAGENE SARS-CoV-2 RUO			Agilent, AriaMx Real-time PCR System	E-gene SARS-CoV-2 specific	Not applicable	Not applicable	Not applicable	1			8	8	Negative				Negative	50				Negative				Negative	50
3	69	Molgen, PurePrep Pathogens	Molgen, PurePrep 96	r-Biopharm, RIDAGENE SARS-CoV-2 RUO			Bio-Rad, CFX96 Real-time PCR System	E-gene SARS-CoV-2 specific	Not applicable	Not applicable	Not applicable	1			8	8	Negative				Negative					Negative				Negative
3	70	Molgen, PurePrep Pathogens	Molgen, PurePrep 96	r-Biopharm, RIDAGENE SARS-CoV-2 RUO			Bio-Rad, CFX96 Real-time PCR System	E-gene SARS-CoV-2 specific	Not applicable	Not applicable	Not applicable	1			8	8	Negative				Negative					Negative				Negative
3	71	Molgen, PurePrep Pathogens	Molgen, PurePrep 96	r-Biopharm, RIDAGENE SARS-CoV-2 RUO			Applied Biosystems™, 7500 Real-Time PCR	E-gene SARS-CoV-2 specific	Not applicable	Not applicable	Not applicable	1			8	8	Negative				Negative					Negative				Negative
3	72	BD, BD MAX ExK TNA-3	BD, BD MAX	Certest, VIASURE SARS-CoV-2 Real Time PCR			BD, BD MAX™	N1-gene	N2-gene	Not applicable	Not applicable	2			8	8	Negative	Negative			Negative					Negative	Negative			Negative
3	73	Biotecon Diagnostics, Magnetic Preparation Kit VI	ThermoFischer Scientific, KingFisher Flex Purification System	Biotecon Diagnostics, microproof SARS-CoV-2 Identification Kit			Roche, Lightcycler 480 II	RdRP-gene	Not applicable	Not applicable	Not applicable	1			8	8	Negative				Negative	50				Negative				Negative	50
3	74	Molgen, PurePrep Pathogens	ThermoFischer Scientific, KingFisher Flex Purification System	r-Biopharm, RIDAGENE SARS-CoV-2 RUO			Roche, Lightcycler 480 II	E-gene SARS-CoV-2 specific	Not applicable	Not applicable	Not applicable	1			8	8	Negative				Negative	50				Negative				Negative	50
3	75	In-house	Not applicable	PathoFinder, RealAccurate® Quadruplex SARS-CoV-2 PCR Kit			Roche, Lightcycler 480 II	N-gene	RdRP-gene	Not applicable	Not applicable	2			6	6	Negative	Negative			Negative					Negative	Negative			Negative
3	76	Cepheid, Xpert® Xpress SARS-CoV-2/Flu/RSV	Cepheid, GeneXpert®	Cepheid, Xpert® Xpress SARS-CoV-2/Flu/RSV			Cepheid, GeneXpert®	Multiplex E-gene Sarbeco specific/N2-gene	Not applicable	Not applicable	Not applicable	2			8	8	Negative				Negative					Negative				Negative
3	77	BD, BD MAX ExK TNA-3	BD, BD MAX	Certest, VIASURE SARS-CoV-2 Real Time PCR			BD, BD MAX™	N1-gene	N2-gene	Not applicable	Not applicable	2			8	8	Negative	Negative			Negative					Negative	Negative			Negative
3	78	Chemagen, Chemagic Viral DNA/RNA 300 kit H96	PerkinElmer, Chemagic™ 360-D		Sarbeco E-gene, Corman et al. 2020; N1-gene, Lu et al. 2020	Applied Biosystems™, TaqPath™ 1-step RT-qPCR Master Mix	Applied Biosystems™, QuantStudio™ 5 Real-Time PCR System	N1-gene	E-gene Sarbeco specific	Not applicable	Not applicable	2			8	8	Negative	Negative			Negative					Negative	Negative			Negative
3	79	Hologic, Aptima® SARS-CoV-2 Assay	Hologic, Panther®	Hologic, Aptima® SARS-CoV-2 Assay			Hologic, Panther®	ORF1a/b	Not applicable	Not applicable	Not applicable	1			8	8
3	80	Roche, DNA and Viral NA Small Volume kit	Roche, MagNA Pure 96		Sarbeco E-gene, Corman et al. 2020; N1-gene, Lu et al. 2020	Applied Biosystems™, TaqPath™ 1-step RT-qPCR Master Mix	Applied Biosystems™, QuantStudio™ 5 Real-Time PCR System	N1-gene	E-gene Sarbeco specific	Not applicable	Not applicable	2			8	8	Negative	Negative			Negative					Negative	Negative			Negative
3	81	Cepheid, Xpert® Xpress SARS-CoV-2	Cepheid, GeneXpert®	Cepheid, Xpert® Xpress SARS-CoV-2			Cepheid, GeneXpert®	N2-gene	E-gene Sarbeco specific	Not applicable	Not applicable	2			8	8	Negative	Negative			Negative					Negative	Negative			Negative
3	82	Roche, Cobas® Liat SARS-COV-2/FluA/FluB	Roche, Cobas® Liat	Roche, Cobas® Liat SARS-CoV-2/FluA/FluB			Roche, Cobas® Liat	Multiplex N-gene/ORF1a/b	Not applicable	Not applicable	Not applicable	2			8	8
3	83	Siemens, VERSANT Sample Preparation 1.0 Reagents	Siemens Healthcare Diagnostics Inc., VERSANT kPCR Molecular System		Sarbeco E-gene, Corman et al. 2020	Applied Biosystems™, TaqMan™ Fast Virus Master Mix	Applied Biosystems™, QuantStudio™ 5 Real-Time PCR System	E-gene Sarbeco specific	Not applicable	Not applicable	Not applicable	1			8	8	Negative				Negative					Negative				Negative
3	84	Qiagen, QIAsymphony DSP Virus/Pathogen Mini Kit	Qiagen, QIAsymphony		Sarbeco E-gene, Corman et al. 2020	Applied Biosystems™, TaqMan™ Fast Virus Master Mix	Qiagen, Rotor-Gene Q	E-gene Sarbeco specific	Not applicable	Not applicable	Not applicable	1			6	6	Negative				Negative					Negative				Negative
3	85	Abbott, ALINITY m SARS-COV-2 ASSAY	Abbott, Alinity m System	Abbott, ALINITY m SARS-COV-2 ASSAY			Abbott, Alinity m System	Multiplex N-/RdRP-gene	Not applicable	Not applicable	Not applicable	2			8	8	Negative				Negative					Negative				Negative
3	87	Molgen, PurePrep Pathogens	Molgen, PurePrep 96	r-Biopharm, RIDAGENE SARS-CoV-2 RUO			Bio-Rad, CFX96 Real-time PCR System	E-gene SARS-CoV-2 specific	Not applicable	Not applicable	Not applicable	1			8	8	Negative				Negative					Negative				Negative
3	88	Hologic, Panther Fusion® SARS-CoV-2 assay	Hologic, Panther® Fusion	Hologic, Panther Fusion® SARS-CoV-2 assay			Hologic, Panther® Fusion	N-gene	Not applicable	Not applicable	Not applicable	1			8	8
3	89	Roche, DNA and Viral NA Large Volume kit	Roche, MagNA Pure 96		RdRp-gene (unknown)	Applied Biosystems™, TaqMan™ Fast Virus Master Mix	Applied Biosystems™, 7500 Real-Time PCR	RdRP-gene	Not applicable	Not applicable	Not applicable	1			8	8	Negative				Negative	50				Negative				Negative	50
3	93	BioMerieux, NUCLISENS® easyMAG®	BioMerieux Diagnostics, EMAG®		Sarbeco E-gene (unknown)	Applied Biosystems™, TaqMan™ Fast Virus Master Mix	Roche, Lightcycler 480 II	E-gene Sarbeco specific	Not applicable	Not applicable	Not applicable	1			7	7	Negative				Negative					Negative				Negative
3	94	BioMerieux, NUCLISENS® easyMAG®	BioMerieux Diagnostics, easyMAG®	Siemens, FTD Sars-CoV-2 assay			Applied Biosystems™, 7500 Real-Time PCR	ORF1a/b	Not applicable	Not applicable	Not applicable	1			8	8	Negative				Negative					Negative				Negative
3	95	Bioecho, EchoLUTION viral RNA/DNA Swab 96 Kit	Flow robotics, flowbot™ ONE		Sarbeco E-gene, Corman et al. 2020	Applied Biosystems™, TaqMan™ Fast Virus Master Mix	Applied Biosystems™, QuantStudio™ 5 Real-Time PCR System	E-gene Sarbeco specific	Not applicable	Not applicable	Not applicable	1			8	8	Negative				Negative					Negative				Negative
3	96	Roche, DNA and Viral NA Small Volume kit	Roche, MagNA Pure 96		Sarbeco E-gene, Corman et al. 2020	Applied Biosystems™, TaqMan™ Fast Virus Master Mix	Roche, Lightcycler 480 II	E-gene Sarbeco specific	Not applicable	Not applicable	Not applicable	1			8	8	Negative				Negative					Negative				Negative
3	97	Cepheid, Xpert® Xpress SARS-CoV-2/Flu/RSV	Cepheid, GeneXpert®	Cepheid, Xpert® Xpress SARS-CoV-2/Flu/RSV			Cepheid, GeneXpert®	Multiplex E-gene Sarbeco specific/N2-gene	Not applicable	Not applicable	Not applicable	2			8	8	Not tested				Not tested					Negative				Negative
3	98	Roche, Cobas® Liat SARS-COV-2/FluA/FluB	Roche, Cobas® Liat	Roche, Cobas® Liat SARS-CoV-2/FluA/FluB			Roche, Cobas® Liat	Multiplex N-gene/ORF1a/b	Not applicable	Not applicable	Not applicable	2			8	8
3	99	NeuMoDx™, Flu A-B/RSV/SARS-CoV-2 Vantage Test Strip	QIAGEN, NeuMoDx™ 96 Molecular System	QIAGEN, NeuMoDx™ Flu A-B/RSV/SARS-CoV-2 Vantage Test			QIAGEN, NeuMoDx™ 96 Molecular System	NSP-2	Not applicable	Not applicable	Not applicable	1			8	8	Negative				Negative					Negative				Negative
3	100	Roche, DNA and Viral NA Small Volume kit	Roche, MagNA Pure 96		Sarbeco E-gene, Corman et al. 2020; N1-gene, Lu et al. 2020	Roche, LightCycler Multiplex RNA Virus Master	Roche, Lightcycler 480 II	E-gene Sarbeco specific	N1-gene	Not applicable	Not applicable	2			8	8	Negative	Negative			Negative					Negative	Negative			Negative
3	101	Molgen, PurePrep Pathogens	Molgen, PurePrep 96		Sarbeco E-gene, Corman et al. 2020	Roche, LightCycler Multiplex RNA Virus Master	Roche, Lightcycler 480 II	E-gene Sarbeco specific	Not applicable	Not applicable	Not applicable	1			8	8	Negative				Negative					Negative				Negative
3	102	Roche, DNA and Viral NA Small Volume kit	Roche, MagNA Pure 96		Sarbeco E-gene, Corman et al. 2020	Roche, LightCycler Multiplex RNA Virus Master	Roche, Lightcycler 480 II	E-gene Sarbeco specific	Not applicable	Not applicable	Not applicable	1			8	8	Negative				Negative					Negative				Negative
3	103	Roche, Cobas® Liat SARS-COV-2/FluA/FluB	Roche, Cobas® Liat	Roche, Cobas® Liat SARS-CoV-2/FluA/FluB			Roche, Cobas® Liat	Multiplex N-gene/ORF1a/b	Not applicable	Not applicable	Not applicable	2			8	8
3	104	Roche, MagNA Pure LC Total Nucleic Acid Isolation Kit	Roche, MagNA Pure 96		Sarbeco E-gene (unknown)	Applied Biosystems™, TaqMan™ Fast Virus Master Mix	Applied Biosystems™, QuantStudio™ 5 Real-Time PCR System	E-gene Sarbeco specific	Not applicable	Not applicable	Not applicable	1			8	8	Negative				Negative	50				Negative				Negative	50
3	105	Cepheid, Xpert® Xpress SARS-CoV-2/Flu/RSV	Cepheid, GeneXpert®	Cepheid, Xpert® Xpress SARS-CoV-2/Flu/RSV			Cepheid, GeneXpert®	Multiplex E-gene Sarbeco specific/N2-gene	Not applicable	Not applicable	Not applicable	2			7	7	Negative				Negative					Negative				Negative
3	106	BioMerieux Diagnostics, Respiratory panel 2.1 plus	BioMerieux Diagnostics, Biofire FilmArray 2.0	BioMerieux Diagnostics, Respiratory panel 2.1 plus			BioMerieux Diagnostics, Biofire FilmArray 2.0	Multiplex M-/S-gene	Not applicable	Not applicable	Not applicable	2			7	7
3	107	In-house	Tecan, Fluent®		Sarbeco E-gene, Corman et al. 2020; N-gene, Lu et al. 2020	Applied Biosystems™, TaqMan™ Fast Virus Master Mix	Applied Biosystems™, QuantStudio™ 7 Flex Real-Time PCR System	E-gene Sarbeco specific	N1-gene	Not applicable	Not applicable	2			6	6	Negative	Negative			Negative					Negative	Negative			Negative
3	108	BioMerieux, NUCLISENS® easyMAG®	BioMerieux Diagnostics, easyMAG®		Sarbeco E-gene, Corman et al. 2020; N1-gene, Lu et al. 2020	Applied Biosystems™, TaqMan™ Fast Virus Master Mix	Applied Biosystems™, Quantstudio™ 6 Flex Real-time PCR System	E-gene Sarbeco specific	N1-gene	Not applicable	Not applicable	2			8	8	Negative	Negative			Negative					Negative	Negative			Negative
3	109	Siemens, VERSANT Sample Preparation 1.0 Reagents	Tecan, Freedom EVO® 150		Sarbeco E-gene, Corman et al. 2020; N1-gene, Lu et al. 2020	Applied Biosystems™, TaqMan™ Fast Virus Master Mix	Applied Biosystems™, Quantstudio™ 6 Flex Real-time PCR System	E-gene Sarbeco specific	N1-gene	Not applicable	Not applicable	2			8	8	Negative	Negative			Negative					Negative	Negative			Negative
3	110	BioMerieux, NUCLISENS® easyMAG®	BioMerieux Diagnostics, easyMAG®		Sarbeco E-gene, Corman et al. 2020	Applied Biosystems™, TaqPath™ 1-step RT-qPCR Master Mix	Applied Biosystems™, 7500 Real-Time PCR	E-gene Sarbeco specific	Not applicable	Not applicable	Not applicable	1			7.5	7.5	Negative				Negative					Negative				Negative
3	111	Cepheid, Xpert® Xpress SARS-CoV-2/Flu/RSV	Cepheid, GeneXpert®	Cepheid, Xpert® Xpress SARS-CoV-2/Flu/RSV			Cepheid, GeneXpert®	Multiplex E-gene Sarbeco specific/N2-gene	Not applicable	Not applicable	Not applicable	2			8	8	Negative				Negative					Negative				Negative
3	112	BioMerieux Diagnostics, Respiratory panel 2.1 plus	BioMerieux Diagnostics, Biofire FilmArray 2.0	BioMerieux Diagnostics, Respiratory panel 2.1 plus			BioMerieux Diagnostics, Biofire FilmArray 2.0	Multiplex M-/S-gene	Not applicable	Not applicable	Not applicable	2			6	6
3	113	Bosch, Vivalytic SARS-CoV-2 RT-PCR/NAAT	Bosch, Vivalytic	Bosch, Vivalytic SARS-CoV-2 RT-PCR/NAAT			Bosch, Vivalytic	E-gene SARS-CoV-2 specific	Not applicable	Not applicable	Not applicable	1			8	8	Not tested				Not tested					Negative				Negative
3	114	Roche, DNA and Viral NA Small Volume kit	Roche, MagNA Pure 96		Sarbeco E-gene, Corman et al. 2020	Applied Biosystems™, TaqMan™ Fast Virus Master Mix	Roche, Lightcycler 480 II	E-gene Sarbeco specific	Not applicable	Not applicable	Not applicable	1			8	8	Negative				Negative					Negative				Negative
3	115	Goldstandard Diagnostics, NovaPrime RNA Extraction AE1	Allsheng, Auto-Pure96	Gold Standard Diagnostics, NovaPrime SARS-CoV-2 (COVID-19)			Applied Biosystems™, 7500 Real-Time PCR	N-gene	Not applicable	Not applicable	Not applicable	1			8	8	Negative				Negative					Negative				Negative
3	116	Cepheid, Xpert® Xpress SARS-CoV-2/Flu/RSV	Cepheid, GeneXpert®	Cepheid, Xpert® Xpress SARS-CoV-2/Flu/RSV			Cepheid, GeneXpert®	Multiplex E-gene Sarbeco specific/N2-gene	Not applicable	Not applicable	Not applicable	2			8	8	Not tested				Not tested					Negative				Negative
3	117	Roche, Cobas® Liat SARS-COV-2/FluA/FluB	Roche, Cobas® Liat	Roche, Cobas® Liat SARS-CoV-2/FluA/FluB			Roche, Cobas® Liat	Multiplex N-gene/ORF1a/b	Not applicable	Not applicable	Not applicable	2			8	8
3	118	Cepheid, Xpert® Xpress SARS-CoV-2/Flu/RSV	Cepheid, GeneXpert®	Cepheid, Xpert® Xpress SARS-CoV-2/Flu/RSV			Cepheid, GeneXpert®	Multiplex E-gene Sarbeco specific/N2-gene	Not applicable	Not applicable	Not applicable	2			8	8	Negative				Negative					Negative				Negative
3	120	Abbott, ALINITY m SARS-COV-2 ASSAY	Abbott, Alinity m System	Abbott, ALINITY m SARS-COV-2 ASSAY			Abbott, Alinity m System	Multiplex N-/RdRP-gene	Not applicable	Not applicable	Not applicable	2			8	8	Negative				Negative					Negative				Negative
3	121	BD, BD MAX ExK TNA-3	BD, BD MAX	BD, SARS-CoV-2 kit for BD MAX			BD, BD MAX™	N1-gene	N2-gene	Not applicable	Not applicable	2			8	8	Negative	Negative			Negative					Negative	Negative			Negative
3	122	Chemagen, Chemagic Viral DNA/RNA 300 kit H96	PerkinElmer, Chemagic™ 360-D		Sarbeco E-gene, Corman et al. 2020; N1-gene, Lu et al. 2020	Bioline, SensiFAST™ Probe Direct SuperMix	Analytik Jena, qTOWER	E-gene Sarbeco specific	RdRP-gene	Not applicable	Not applicable	2			7	7	Negative	Negative			Negative					Negative	Negative			Negative
3	123	Molgen, PurePrep Pathogens	Molgen, PurePrep 96	r-Biopharm, RIDAGENE SARS-CoV-2 RUO			Bio-Rad, CFX96 Real-time PCR System	E-gene SARS-CoV-2 specific	Not applicable	Not applicable	Not applicable	1			8	8	Negative				Negative					Negative				Negative
3	124	Hologic, Panther Fusion® SARS-CoV-2 assay	Hologic, Panther® Fusion	Hologic, Panther Fusion® SARS-CoV-2 assay			Hologic, Panther® Fusion	Multiplex N1-/N2-gene	Not applicable	Not applicable	Not applicable	2			8	8
3	125	Seegene, STARMag 96x4 Viral DNA/RNA 200 C Kit	Hamilton, Microlab STARlet	Seegene, Allplex™ SARS-CoV-2 Assay			Bio-Rad, CFX96 Real-time PCR System	E-gene Sarbeco specific	Multiplex RdRP-/S-gene	N-gene	Not applicable	4			7.5	7.5	Negative	Negative	Negative		Negative					Negative	Negative	Negative		Negative
3	126	Molgen, PurePrep Pathogens	Molgen, PurePrep 96	r-Biopharm, RIDAGENE SARS-CoV-2 RUO			Bio-Rad, CFX96 Real-time PCR System	E-gene SARS-CoV-2 specific	Not applicable	Not applicable	Not applicable	1			8	8	Negative				Negative					Negative				Negative
3	127	Roche, Cobas® Liat SARS-COV-2/FluA/FluB	Roche, Cobas® Liat	Roche, Cobas® Liat SARS-CoV-2/FluA/FluB			Roche, Cobas® Liat	ORF1a/b	N-gene	Not applicable	Not applicable	2			8	8
3	128	Molgen, PurePrep Pathogens	Molgen, PurePrep 96	r-Biopharm, RIDAGENE SARS-CoV-2 RUO			Bio-Rad, CFX96 Real-time PCR System	E-gene SARS-CoV-2 specific	Not applicable	Not applicable	Not applicable	1			8	8	Negative				Negative					Negative				Negative
3	129	Cepheid, Xpert® Xpress SARS-CoV-2/Flu/RSV	Cepheid, GeneXpert®	Cepheid, Xpert® Xpress SARS-CoV-2/Flu/RSV			Cepheid, GeneXpert®	Multiplex E-gene Sarbeco specific/N2-gene	Not applicable	Not applicable	Not applicable	2			8	8	Not tested				Not tested					Negative				Negative
3	130	Roche, DNA and Viral NA Small Volume kit	Roche, MagNA Pure 96		Sarbeco E-gene, Corman et al. 2020; RdRP-gene, Corman et al. 2020 (adapted)	Applied Biosystems™, TaqMan™ Fast Virus Master Mix	Roche, Lightcycler 480 II	E-gene SARS-CoV-2 specific	RdRP-gene	S-gene P1 specific	S-gene B.1.351 specific	4			7.5	7.5	Negative	Negative	Negative	Negative	Negative					Negative	Negative	Negative	Negative	Negative
3	131	BioMerieux Diagnostics, Respiratory panel 2.1 plus	BioMerieux Diagnostics, Biofire FilmArray 2.0	BioMerieux Diagnostics, Respiratory panel 2.1 plus			BioMerieux Diagnostics, Biofire FilmArray 2.0	S-gene	M-gene	Not applicable	Not applicable	2			8	8
3	133	Roche, DNA and Viral NA Small Volume kit	Roche, MagNA Pure 96		S-gene (unknown)	Applied Biosystems™, TaqMan™ Fast Virus Master Mix	Roche, Lightcycler 480 II	S-gene	Not applicable	Not applicable	Not applicable	1			8	8	Negative				Negative					Negative				Negative
3	134	Magtivio, MagSi-NA Pathogens	ThermoFischer Scientific, KingFisher Flex Purification System	Seegene, Allplex™ SARS-CoV-2 Assay			Bio-Rad, CFX96 Real-time PCR System	S-gene	RdRP-gene	N-gene	E-gene Sarbeco specific	4			8	8	Negative	Negative	Negative	Negative	Negative					Negative	Negative	Negative	Negative	Negative
3	135	Cepheid, Xpert® Xpress SARS-CoV-2/Flu/RSV	Cepheid, GeneXpert®	Cepheid, Xpert® Xpress SARS-CoV-2/Flu/RSV			Cepheid, GeneXpert®	Multiplex E-gene Sarbeco specific/N2-gene	Not applicable	Not applicable	Not applicable	2			8	8	Negative				Negative	50				Negative				Negative	50
3	136	Abbott, ID NOW™ COVID-19	Abbott, ID NOW™	Abbott, ID NOW™ COVID-19			Abbott, ID NOW™	RdRP-gene	Not applicable	Not applicable	Not applicable	1			7	7
3	137	MSE Group, SmartAmp SARS-CoV-2 RNA Detection Test Kit	MSE Group, LifeCase 96	MSE Group, SmartAmp SARS-CoV-2 RNA Detection Test Kit			Bio-Rad, CFX96 Real-time PCR System	NSP-15	Not applicable	Not applicable	Not applicable	1			7	7
3	138	Applied Biosystems, MagMAX TM Viral/Pathogen II Nucleic Acid Isolation Kit	ThermoFischer Scientific, KingFisher Flex Purification System	Applied Biosystems, TaqPath COVID-19 Multiplex Diagnostic Solution (CE-IVD)			Applied Biosystems™, QuantStudio™ 5 Real-Time PCR System	N-gene	ORF1a/b	S-gene	Not applicable	3			8	8	Negative	Negative	Negative		Negative					Negative	Negative	Negative		Negative
3	139	Applied Biosystems, MagMAX TM Viral/Pathogen II Nucleic Acid Isolation Kit	ThermoFischer Scientific, KingFisher Flex Purification System	Applied Biosystems, TaqPath COVID-19 Multiplex Diagnostic Solution (CE-IVD)			Applied Biosystems™, QuantStudio™ 5 Real-Time PCR System	ORF1a/b	N-gene	S-gene	Not applicable	3			8	8	Negative	Negative	Negative		Negative					Negative	Negative	Negative		Negative
3	140	Roche, DNA and Viral NA Small Volume kit	Roche, MagNA Pure 96		Sarbeco E-gene, Corman et al. 2020	Applied Biosystems™, TaqMan™ Fast Virus Master Mix	Applied Biosystems™, 7500 Real-Time PCR	E-gene Sarbeco specific	Not applicable	Not applicable	Not applicable	1			8	8	Negative				Negative					Negative				Negative
3	141	Roche, Cobas® SARS-CoV-2: Qualitative assay for use on the cobas 6800/8800 Systems	Roche, Cobas® 6800	Roche, Cobas® SARS-CoV-2: Qualitative assay for use on the Cobas 6800/8800 Systems			Roche, Cobas® 6800	ORF1a/b	E-gene Sarbeco specific	Not applicable	Not applicable	2			8	8	Negative	Negative			Negative					Negative	Negative			Negative
3	145	MGI, MGIEasy Nucleic Acid Extraction Kit	MGI, MGISP-960	BGI, Real-Time Fluorescent RT-PCR Kit for Detecting SARS-CoV-2			Applied Biosystems™, QuantStudio™ 5 Real-Time PCR System	ORF1a/b	Not applicable	Not applicable	Not applicable	1			8	8	Negative				Negative					Negative				Negative
3	146	Applied Biosystems, MagMAX TM Viral/Pathogen II Nucleic Acid Isolation Kit	ThermoFischer Scientific, KingFisher Flex Purification System	Applied Biosystems, TaqPath COVID-19 Multiplex Diagnostic Solution (CE-IVD)			Applied Biosystems™, QuantStudio™ 5 Real-Time PCR System	ORF1a/b	S-gene	N-gene	Not applicable	3			8	8	Negative	Negative	Negative		Negative					Negative	Negative	Negative		Negative
3	147	MGI, MGIEasy Nucleic Acid Extraction Kit	MGI, MGISP-960	BGI, Real-Time Fluorescent RT-PCR Kit for Detecting SARS-CoV-2			Applied Biosystems™, QuantStudio™ 5 Real-Time PCR System	ORF1a/b	N-gene	Not applicable	Not applicable	2			8	8	Negative	Negative			Negative					Negative	Negative			Negative
3	148	BioMerieux Diagnostics, Respiratory panel 2.1 plus	BioMerieux Diagnostics, Biofire FilmArray 2.0	BioMerieux Diagnostics, Respiratory panel 2.1 plus			BioMerieux Diagnostics, Biofire FilmArray 2.0	S-gene	M-gene	Not applicable	Not applicable	2			7	7
3	149	Hologic, Aptima® SARS-CoV-2 Assay	Hologic, Panther®	Hologic, Aptima® SARS-CoV-2 Assay			Hologic, Panther®	ORF1a/b	Not applicable	Not applicable	Not applicable	1			8	8
3	150	Molgen, PurePrep Pathogens	Hamilton, Microlab STARlet	Pathofinder, RealAccurate® Quadruplex SARS-CoV-2 PCR Kit			Bio-Rad, CFX384 Real-time PCR System	N-gene	RdRP-gene	Not applicable	Not applicable	2			8	8	Negative	Negative			Negative					Negative	Negative			Negative
3	153	Hologic, Panther Fusion® SARS-CoV-2 assay	Hologic, Panther® Fusion	Hologic, Aptima® SARS-CoV-2 Assay			Hologic, Panther® Fusion	ORF1a/b	Not applicable	Not applicable	Not applicable	1			8	8
3	155	Goldstandard Diagnostics, NovaPrime RNA Extraction AE1	ThermoFischer Scientific, KingFisher Flex Purification System	Gold Standard Diagnostics, NovaPrime SARS-CoV-2 (COVID-19)			Applied Biosystems™, 7500 Real-Time PCR	N-gene	Not applicable	Not applicable	Not applicable	1			8	8	Negative				Negative	50				Negative				Negative	50
3	156	Hologic, Aptima® SARS-CoV-2 Assay	Hologic, Panther®	Hologic, Aptima® SARS-CoV-2 Assay			Hologic, Panther®	ORF1a/b	Not applicable	Not applicable	Not applicable	1			8	8
3	157	Cepheid, Xpert® Xpress SARS-CoV-2/Flu/RSV	Cepheid, GeneXpert®	Cepheid, Xpert® Xpress SARS-CoV-2/Flu/RSV			Cepheid, GeneXpert®	Multiplex E-gene Sarbeco specific/N2-gene	Not applicable	Not applicable	Not applicable	2			8	8	Negative				Negative	50				Negative				Negative	50
3	158	Roche, MagNA Pure LC Total Nucleic Acid Isolation Kit	Roche, Magna Pure 96	TIB-MolBiol, LightMix® Modular Sarbecovirus E-gene, CE			Roche, Lightcycler 480 II	E-gene Sarbeco specific	Not applicable	Not applicable	Not applicable	1			7	7	Negative				Negative					Negative				Negative
3	159	ElitechGROUP, ELITe InGenius SP 200	ElitechGROUP, ELITe InGenius®	ELITechGroup, GeneFinder COVID 19 PLUS Real Amp Kit			ELITechGroup, EliTech InGenius	E-gene Sarbeco specific	RdRP-gene	N-gene	Not applicable	3			8	8	Negative	Negative	Negative		Negative					Negative	Negative	Negative		Negative
3	160	Cepheid, Xpert® Xpress SARS-CoV-2/Flu/RSV	Cepheid, GeneXpert®	Cepheid, Xpert® Xpress SARS-CoV-2/Flu/RSV			Cepheid, GeneXpert®	Multiplex E-gene Sarbeco specific/N2-gene	Not applicable	Not applicable	Not applicable	2			8	8	Negative				Negative					Negative				Negative
3	161	Molgen, PurePrep Pathogens	Hamilton, Microlab STARlet	Pathofinder, RealAccurate® Quadruplex SARS-CoV-2 PCR Kit			Bio-Rad, CFX384 Real-time PCR System	N-gene	RdRP-gene	Not applicable	Not applicable	2			6	6	Negative	Negative			Negative					Negative	Negative			Negative
3	162	Roche, MagNA Pure LC Total Nucleic Acid Isolation Kit	Roche, Magna Pure 96	TIB-MolBiol, LightMix® Modular Sarbecovirus E-gene, CE			Roche, Lightcycler 480 II	E-gene Sarbeco specific	Not applicable	Not applicable	Not applicable	1			8	8	Negative				Negative	50				Negative				Negative	50
3	163	Cepheid, Xpert® Xpress SARS-CoV-2	Cepheid, GeneXpert®	Cepheid, Xpert® Xpress SARS-CoV-2			Cepheid, GeneXpert®	E-gene Sarbeco specific	N2-gene	Not applicable	Not applicable	2			8	8	Negative	Negative			Negative					Negative	Negative			Negative
3	164	Roche, MagNA Pure LC Total Nucleic Acid Isolation Kit	Roche, Magna Pure 96	TIB-MolBiol, SARS-CoV-2			Roche, Lightcycler 480 II	E-gene Sarbeco specific	N-gene	Not applicable	Not applicable	2			8	8	Negative	Negative			Negative					Negative	Negative			Negative
3	165	Molgen, PurePrep Pathogens	Molgen, PurePrep 96	r-Biopharm, RIDAGENE SARS-CoV-2 RUO			Bio-Rad, CFX96 Real-time PCR System	E-gene SARS-CoV-2 specific	Not applicable	Not applicable	Not applicable	1			8	8	Negative				Negative					Negative				Negative
3	166	Molgen, PurePrep Pathogens	Molgen, PurePrep 96	r-Biopharm, RIDAGENE SARS-CoV-2 RUO			Bio-Rad, CFX96 Real-time PCR System	E-gene SARS-CoV-2 specific	Not applicable	Not applicable	Not applicable	1			8	8	Negative				Negative					Negative				Negative
3	167	Hologic, Panther Fusion® SARS-CoV-2 assay	Hologic, Panther® Fusion	Hologic, Panther Fusion® SARS-CoV-2 assay			Hologic, Panther® Fusion	ORF1a/b	Not applicable	Not applicable	Not applicable	1			8	8
3	168	Cepheid, Xpert® Xpress SARS-CoV-2/Flu/RSV	Cepheid, GeneXpert®	Cepheid, Xpert® Xpress SARS-CoV-2/Flu/RSV			Cepheid, GeneXpert®	Multiplex E-gene Sarbeco specific/N2-gene	Not applicable	Not applicable	Not applicable	2			8	8	Negative				Negative					Negative				Negative
3	169	Life Technologies, MagMax pathogen RNA/DNA kit	ThermoFischer Scientific, KingFisher Flex Purification System		Sarbeco E-gene, Corman et al. 2020	Applied Biosystems™, TaqMan™ Fast Virus Master Mix	Applied Biosystems™, 7500 Real-Time PCR	E-gene Sarbeco specific	Not applicable	Not applicable	Not applicable	1			8	8	Negative				Negative					Negative				Negative
3	170	Cepheid, Xpert® Xpress SARS-CoV-2/Flu/RSV	Cepheid, GeneXpert®	Cepheid, Xpert® Xpress SARS-CoV-2/Flu/RSV			Cepheid, GeneXpert®	Multiplex E-gene Sarbeco specific/N2-gene	Not applicable	Not applicable	Not applicable	2			8	8	Negative				Negative	50				Negative				Negative	50
3	171	Hologic, Panther Fusion® SARS-CoV-2 assay	Hologic, Panther® Fusion	Hologic, Panther Fusion® SARS-CoV-2 assay			Hologic, Panther® Fusion	ORF1a/b	Not applicable	Not applicable	Not applicable	1			8	8
3	172	Roche, Cobas® Liat SARS-COV-2/FluA/FluB	Roche, Cobas® Liat	Roche, Cobas® Liat SARS-CoV-2/FluA/FluB			Roche, Cobas® Liat	Multiplex N-gene/ORF1a/b	Not applicable	Not applicable	Not applicable	2			8	8
3	173	Roche, DNA and Viral NA Large Volume kit	Roche, MagNA Pure 96		Sarbeco E-gene, Corman et al. 2020; N-gene, Corman et al. 2020	Roche, LightCycler Multiplex RNA Virus Master	Roche, Lightcycler 480 II	E-gene Sarbeco specific	N-gene	Not applicable	Not applicable	2			8	8	Negative	Negative			Negative					Negative	Negative			Negative
3	174	ElitechGROUP, ELITe InGenius SP 200	ElitechGROUP, ELITe InGenius®	ELITechGroup, GeneFinder COVID 19 PLUS Real Amp Kit			ELITechGroup, EliTech InGenius	E-gene Sarbeco specific	N-gene	RdRP-gene	Not applicable	3			8	8	Negative	Negative	Negative		Negative					Negative	Negative	Negative		Negative
3	177	Abclonal, ANDiS Viral Nucleic RNA Auto Extraction & Purification Kit	Andi, S350	TIB-MolBiol, LightMix® Modular Sarbecovirus E-gene, CE			Roche, Lightcycler 480 II	E-gene Sarbeco specific	Not applicable	Not applicable	Not applicable	1			8	8	Negative				Negative	50				Negative				Negative	50
3	178	Cepheid, Xpert® Xpress SARS-CoV-2	Cepheid, GeneXpert®	Cepheid, Xpert® Xpress SARS-CoV-2			Cepheid, GeneXpert®	E-gene Sarbeco specific	N2-gene	Not applicable	Not applicable	2			8	8	Negative	Negative			Negative	50	50			Negative	Negative			Negative	50	50
3	179	Goldstandard Diagnostics, NovaPrime RNA Extraction AE1	ThermoFischer Scientific, KingFisher Flex Purification System		Sarbeco E-gene, Corman et al. 2020; N1-gene, Lu et al. 2020; S-gene (unknown)	qPCRBio, One Step Mix and RTase	Roche, Lightcycler 480 II	N-gene	E-gene Sarbeco specific	S-gene	Not applicable	3			8	8	Negative	Negative	Negative		Negative	50	50	50		Negative	Negative	Negative		Negative	50	50	50
3	180	Abbott, ID NOW™ COVID-19	Abbott, ID NOW™	Abbott, ID NOW™ COVID-19			Abbott, ID NOW™	RdRP-gene	Not applicable	Not applicable	Not applicable	1			8	8
3	182	BioMerieux, NUCLISENS® easyMAG®	BioMerieux Diagnostics, easyMAG®		Sarbeco E-gene, Corman et al. 2020	Applied Biosystems™, TaqMan™ Fast Virus Master Mix	Roche, Lightcycler 480 II	E-gene Sarbeco specific	Not applicable	Not applicable	Not applicable	1			7.5	7.5	Negative				Negative					Negative				Negative
3	183	Cepheid, Xpert® Xpress SARS-CoV-2/Flu/RSV	Cepheid, GeneXpert®	Cepheid, Xpert® Xpress SARS-CoV-2/Flu/RSV			Cepheid, GeneXpert®	Multiplex E-gene Sarbeco specific/N2-gene	Not applicable	Not applicable	Not applicable	2			8	8	Negative				Negative					Negative				Negative
3	184	Abbott, ID NOW™ COVID-19	Abbott, ID NOW™	Abbott, ID NOW™ COVID-19			Abbott, ID NOW™	RdRP-gene	Not applicable	Not applicable	Not applicable	1			8	8
3	185	Qiagen, QIAamp Viral RNA Mini kit	Not applicable	Hibergene, HG COVID-19			Hibergene, HG Swift Plus instrument	N-gene	Not applicable	Not applicable	Not applicable	1			6	6
3	186	Cepheid, Xpert® Xpress SARS-CoV-2	Cepheid, GeneXpert®	Cepheid, Xpert® Xpress SARS-CoV-2			Cepheid, GeneXpert®	E-gene Sarbeco specific	N2-gene	Not applicable	Not applicable	2			8	8	Negative	Negative			Negative					Negative	Negative			Negative
3	187	Hologic, Panther Fusion® SARS-CoV-2 assay	Hologic, Panther®	Seegene, Allplex™ 2019-nCoV Assay			Bio-Rad, CFX96 Real-time PCR System	ORF1a/b	Not applicable	Not applicable	Not applicable	1			8	8
3	188	Seegene, STARMag 96x4 Universal Cartridge Kit	Hamilton, Microlab STARlet	Seegene, Allplex™ 2019-nCoV Assay			Bio-Rad, CFX384 Real-time PCR System	E-gene Sarbeco specific	RdRP-gene	N-gene	Not applicable	3			8	8	Negative	Negative	Negative		Negative					Negative	Negative	Negative		Negative
3	189	Cepheid, Xpert® Xpress SARS-CoV-2	Cepheid, GeneXpert®	Cepheid, Xpert® Xpress SARS-CoV-2			Cepheid, GeneXpert®	E-gene Sarbeco specific	N2-gene	Not applicable	Not applicable	2			6	6	Negative	Negative			Negative					Negative	Negative			Negative
3	190	ElitechGROUP, ELITe InGenius SP 200	ElitechGROUP, ELITe InGenius®	ELITechGroup, GeneFinder COVID 19 PLUS Real Amp Kit			ELITechGroup, EliTech InGenius	RdRP-gene	ORF8	Not applicable	Not applicable	2			7	7	Negative	Negative			Negative					Negative	Negative			Negative
3	191	BD, BD MAX ExK TNA-3	BD, BD MAX	Certest, VIASURE SARS-CoV-2 Real Time PCR			BD, BD MAX™	N1-gene	N2-gene	Not applicable	Not applicable	2			8	8	Negative	Negative			Negative					Negative	Negative			Negative
3	193	Cepheid, Xpert® Xpress SARS-CoV-2/Flu/RSV	Cepheid, GeneXpert®	Cepheid, Xpert® Xpress SARS-CoV-2/Flu/RSV			Cepheid, GeneXpert®	Multiplex E-gene Sarbeco specific/N2-gene	Not applicable	Not applicable	Not applicable	2			8	8	Negative				Negative	50				Negative				Negative	50
3	194	Hologic, Panther Fusion® SARS-CoV-2 assay	Hologic, Panther®	Hologic, Aptima® SARS-CoV-2 Assay			Hologic, Panther®	ORF1a/b	Not applicable	Not applicable	Not applicable	1			7	7
3	195	Magcore, MagCore® Viral Nucleic Acid Extraction Kit	RBCBioscience, MagCore® HF16 Plus		Sarbeco E-gene, Corman et al. 2020	Applied Biosystems™, TaqMan™ Fast Virus Master Mix	Roche, Lightcycler 480 II	E-gene Sarbeco specific	Not applicable	Not applicable	Not applicable	1			8	8	Negative				Negative	50				Negative				Negative	50
3	199	Cepheid, Xpert® Xpress SARS-CoV-2/Flu/RSV	Cepheid, GeneXpert®	Cepheid, Xpert® Xpress SARS-CoV-2/Flu/RSV			Cepheid, GeneXpert®	Multiplex E-gene Sarbeco specific/N2-gene	Not applicable	Not applicable	Not applicable	2			8	8
3	200	GenMark Diagnostics, ePlex® RP2	GenMark Diagnostics, ePlex®	GenMark Diagnostics, ePlex® RP2			GenMark Diagnostics, ePlex®	N-gene	Not applicable	Not applicable	Not applicable	1			7	7
3	201	Abbott, ALINITY m SARS-COV-2 ASSAY	Abbott, Alinity m System	Abbott, ALINITY m SARS-COV-2 ASSAY			Abbott, Alinity m System	Multiplex N-/RdRp-gene	Not applicable	Not applicable	Not applicable	2			8	8	Negative				Negative					Negative				Negative
3	202	Qiagen, QIAprep&amp Viral RNA UM Kit	Qiagen, QIAsymphony	Qiagen, SARS-CoV-2 N1+N2 Assay Kit			Qiagen, Rotor-Gene Q	Multiplex N1-/N2-gene	Not applicable	Not applicable	Not applicable	2			8	8	Negative				Negative					Negative				Negative
3	203	Qiagen, QIAsymphony DSP Virus/Pathogen Midi Kit	Qiagen, QIAsymphony		Sarbeco E-gene, Corman et al. 2020	Applied Biosystems™, TaqMan™ Fast Virus Master Mix	Qiagen, Rotor-Gene Q	E-gene Sarbeco specific	Not applicable	Not applicable	Not applicable	1			8	8	Negative				Negative					Negative				Negative
[truncated: 222 more columns]
